# Supplementary material for: Exoproteome Perspective on the Bile Stress Response of Lactobacillus johnsonii
Source: Proteomes. 2021 Feb 10;9(1):10. doi: 10.3390/proteomes9010010 (PMC7931105; doi:10.3390/proteomes9010010)
Supplement: Supplementary file 1 [file proteomes-09-00010-s001.zip]

Archive with 4 entries (4 files):
- Supplementary/Ljohnsonii bile exoproteome (raw) SUPP FILE.xlsx
- Supplementary/Ljohnsonii bile exoproteome SUPP TABLES.xlsx
- Supplementary/SuppFig.JPG
- Supplementary/Supplementary Materials.pdf
