# Supplementary material for: Exoproteome Perspective on the Bile Stress Response of Lactobacillus johnsonii
Source: Proteomes. 2021 Feb 10;9(1):10. doi: 10.3390/proteomes9010010 (PMC7931105; doi:10.3390/proteomes9010010)
Supplement: Supplementary file 1 [file proteomes-09-00010-s001.zip › Supplementary/Ljohnsonii bile exoproteome (raw) SUPP FILE.xlsx]

## Sheet: Ljohnsonii PF01
Strain	Sampling ID	Protein Name	Locus Tag (PF01 Genome)	Product	Seed Function	Seed Category	Seed Subcategory	KO	GO	COG ID	COG Major Grouping	COG Category	COG Gene	COG Function	Amino Acid Sequence	Localization Class	Subcellular Localization	Cellular Destination	Pathway	Signal Peptide	Cleavage Site	Contaminant	Reverse	Number of proteins	Peptides	Mol. weight [kDa]	Sequence length	PEP	Oxidation (M) site IDs	Oxidation (M) site positions
PF01	180	surface protein, aggregation promoting factor	PF01_15900	surface protein, aggregation promoting factor				K09230			5				MKFQSILTKSLAAAALTATGLVALNSQNTNDAQAATIVQNDTNVVTINNANSTVAVWDGVENANFTGKELVHGTTWKVIRTAYDVMGNKWYDLGANQWIMAKYTVEGGNAASAQVATPVAPQAQAPVQQVQPQTTVQAPVQKQQTTQVQQAKPATPAASQQASAQPAQAQTKQAPVASTQQTTQVQAPVQQKQQTAVQAQAPKTNYNYNVQRTYSAPVQQRTYSYAPAQKQTTQVAQPAQTQATTSYTSNVSGSEAAAKAWIAGRESGGSYSARNGQYIGKYQLSASYLGGDYSAANQERVADNYVKSRYGSWTGAQKFWQTNGWY	Secreted	N-terminally anchored (with CS)	Membrane	Sec-(SPI)	Y	NSQNTNDA			1	8	34.975	326	0	59	100
PF01	37	N-acetylmuramoyl-L-alanine amidase, family 4	PF01_02040	N-acetylmuramoyl-L-alanine amidase, family 4	C4-type zinc finger protein, DksA/TraR family	Miscellaneous	Plant-Prokaryote DOE project		GO:0016787, GO:0044036, GO:0004040, GO:0009253	COG1705	1	NU	FlgJ	Muramidase (flagellum-specific)	MKKRTFTGIATAALITTAGISVTNNLKPDNPLKTGEGTVQAATYQQEFLDKAIPAATTASSKYGTYTSVMLAQATVESAWGQSGLAQEPNNNLFGIKGSYNGQSVNMNTGEYGNGGYYTTNAGFRKYPSYTESFEDNGALLRNQMGNYYSGTWVENSNNYAQATQNGLQGKYATDPNYAKTLNSVIATNGFDKYDPVTQVVNENRTVAQTTPVMSAPVDPSVGTQVDTARVGQNVNVTKYITYNNGVKRAFIGNGWINALAFSPITNNTTANNATANTNNSNKQTTTTNNQASQPVKTPVAQTQQAQPQAPAAPVKAATVETKKVAEVKTPAQTTTLNVKAETKAAQPVKQLATSLAATSVKKEEVKKEAVKAEPAKTTPVKVEAPKAENKETNSAPVV…	Secreted	N-terminally anchored (No CS)	Membrane	Sec-(SPI)	Y				1	3	74.568	698	2.8421e-227
PF01	38	lysozyme	PF01_02050	lysozyme				K07273	GO:0003796, GO:0009253, GO:0016998	COG3757	1	M	Acm	Lyzozyme M1 (1,4-beta-N-acetylmuramidase)	MRSTNKKFISALACASAMTALAIVDPMGVTKTHQVAQAATDTVPAKSTGVDVSSWQGTKLDQQAKSGAQFAVVKVSEGTNYQNPNAQGQIQSAEQNNMMTMGYHYTHFGSNSNQAVQEGNYAVNSAQQAGLPQGSYLATDWEQDVNNNTNGSVAANTNAITSFMDTVHDGGYNPMLYSSEWLLKNKVDTNKISEKYPNALWVAKYKTNGREDNPDYNYFPSMDNVAIWQYTQNWRGQNVDGNVNVVPLSNKTTADNNNTSTNAANTNNSNANNGQSSSQAPANPIINNSNATAKPNNNNSTQPAQPTETKPAEKPSTSTNVNSDWTKQNGVFVTGGAINLRTGASTNSKVIAMLPTNTEVKYDAYRTEGQYTWLRQPRANGQYGYLVGRNNGQAWGTFK…	Secreted	Secretory (released) (with CS)	Extracellular	Sec-(SPI)	Y	MGVTKTHQ			1	3	55.968	515	3.0988e-128
PF01	76	hypothetical protein PF01_04660	PF01_04660	hypothetical protein	Surface exclusion protein Sea1/PrgA	Regulation and Cell signaling	null	K03529		COG1196	1	D	Smc	Chromosome segregation ATPases	MKSKNSKLMYVSAAVLAAGAVAGVNTQNAHAAEVQKQADKNAAQKTIDQKDLTQTQDQLTKAQAEHDDAVRKTSDAQANVLTADSNNQSAQNVLENTQDQLKTAQEAQAKAQANYDASYENNVKSAQNDVNKANADVQSTQEQINVQNTKQAEALNNRQAQEDALKTNTETLNKTNEEISKTQGQVNDAQKTYDAVNKEYQPVKAELDKQAKEADDAQKAAQENAQELTQAQTELKTAQDTANKAAETINNAQAKLNSETAALNSAKTELSNKQKQASDLTSQRDQVSKDLQTAQAKMNTAKAELDADKDAVVNTMVMPQVYKDTVRKWNGKDLSKRSDMDQYKKEMAAASWVGWTQNEYKHNEAEKNHMVDLKHMSRADQIELNKFGIDLINQLRTQI…	Secreted	LPxTG Cell-wall anchored	Cell Wall	Sec-(SPI)	Y	Found LPxTG motif: LPQTG			1	2	110.11	1000	5.6397e-53
PF01	128	hypothetical protein PF01_11710	PF01_11710	hypothetical protein							5				MMRKVKKRSIITSLGAAAMLASLSVGGTAFAASTTSAESSTATTDQAKTYQTQLEEHKNLQAYTNPLTVRALTTTKGVLPDATSGISNWSQVPAGTVAAWDNKPEVNKAGTSYGTVYVTFPDGSRSRLAVYVTVKDSAASQSSENTNTTSSDKNSSAMVASKSTAKSSQVESEAKTSAKDTDNDTEKSTTVEKADKDQAAKSSSKANKDVVVKDLGSTTVTEKNVSVVSNAKDKDKSSNPISVATRLPETVAKATNPFVIICGALIAAVSGAVIWSKKLKKRN	Secreted	Intracellular	Cytoplasmic		Y				1	2	29.499	283	9.0913e-100
PF01	131	transcriptional regulator	PF01_11380	transcriptional regulator	DNA-binding protein HBsu	DNA Metabolism	null	K03530	GO:0003677	COG0776	2	L	HimA	Bacterial nucleoid DNA-binding protein	MANKAELVSEVAAKTDLTKKEVAAAVDAIFNSIQEDLAKGEKVQLIGFGTFEVRHRAARKGRNPQTGAEIEIPASKVPAFKPGKALKDAVK	Secreted	LPxTG Cell-wall anchored	Cell Wall	Possibly Tat/Sec-(SPI)	N	Found LPxTG motif: LPETV			1	4	9.7161	91	0
PF01	89	fructose-bisphosphate aldolase	PF01_05530	fructose-bisphosphate aldolase	Fructose-bisphosphate aldolase class II (EC 4.1.2.13)	Carbohydrates::Carbohydrates::Carbohydrates	CO2 fixation::null::Central carbohydrate metabolism	K01624	GO:0005975, GO:0008270, GO:0016832	COG0191	3	G	Fba	Fructose/tagatose bisphosphate aldolase	MAYLVNGNDIFKAARENHYAVGAYNTNNLEWTRALLRGAKETRTPLLIQVSTGAAKYMGGYKTVKDLVLNEMDNMDIDVPVILNLDHGDFESAKECIALGYSSVMFDGHNLPTDENLAKTKEIVKLAHERGISVEAEIGKIGENQGADGGELASVEDAKTFVAAGVDKLACGIGNIHGVYPEGWTGLNFDRLKEIAEAVPNEPLVLHGGSGIPQDQIEKAIQLGIAKININTEFQLAFQAATRKYIEDKMDLDKGNKGYDPRKLLRAGTDAITDSMKEMISWMGTAPIDSKESSVQFDEASLNEE	Cytoplasm	Intracellular	Cytoplasmic		N				1	15	33.251	305	0	20;21;22	72;75;105
PF01	154	enolase	PF01_08830	enolase	Enolase (EC 4.2.1.11)	Carbohydrates::Carbohydrates::Carbohydrates::Carbohydrates::Carbohydrates	One-carbon Metabolism::null::Central carbohydrate metabolism::Central carbohydrate metabolism::Central carbohydrate metabolism	K01689	GO:0000015, GO:0000287, GO:0004634, GO:0006096	COG0148	3	G	Eno	Enolase	MLKSVIENVHALEIFDSRGNPTVEVFVTLSNGVVGKAEVPSGASTGENEAVELRDGGSRLGGKGVMNAVNNVNTEINDALKGLDPHDQPNIDATMIALDGTPNKGRLGANAILGVSMATAAAAAKDNHQPLYRYLGGTDLEMPQTFHNVINGGEHADNGIDIQEFMITPVAKTSFRDGFEKIVNVYHTLKKVLEDMGYETGLGDEGGFAPNMKNSEEALKALHESIIKAGYKPGEDIAIACDCAASYFYNKEDGKYHLEGKVLTDEELADYYDKLLDEFPELISMEDPYDENDVEGMVKFTQSHKDRIQIVLDDFICTNPKLLNKAIHEGAGNASLIKLNQIGTVTETLETIRLSRKNGYNTMISHRSGETGDTFIADFAVAVNGGQLKTGAPARSERV…	Cytoplasm	Intracellular	Cytoplasmic		N				1	26	46.633	428	0	43;44;45;46;47;48;49;50	66;95;117;166;196;212;285;297
PF01	182	2,5-diketo-D-gluconic acid reductase	PF01_16090	2,5-diketo-D-gluconic acid reductase	2,5-diketo-D-gluconate reductase A (EC 1.1.1.274)	Carbohydrates	Monosaccharides		GO:0016491, GO:0055114	COG0656	4	R	ARA1	Aldo/keto reductases, related to diketogulonate reductase	MKFNSVEDTYTLNNGVKIPIIGFGTWQTPDGDVAKHVVEAALNSGYRHIDTAAAYGNEESVGEGIKNSGINRHDLFITTKLWNADHGYKEAKAAIDKSLQNLGTDYLDLYLIHWPNPLALRDHWAEANAESWRAMEEAVKAGKIRAIGVSNFRKHHLEELLKTAEIKPAVNQIMLNPSDLQSDVVKVNEELGLLSEAYSPLGTGGLLGNEVVNEIANEVGKSPAQVLIRWSLEHEFLPLPKSVHDKYIAANIDVFDFELDDEQMSKLDSLHGVSGLATDPDTANF	Cytoplasm	Intracellular	Cytoplasmic		N				1	8	31.44	285	0
PF01	168	pyridoxamine 5'-phosphate oxidase	PF01_07580	pyridoxamine 5'-phosphate oxidase				K07006	GO:0004733, GO:0010181, GO:0055114	COG3576	4	R	COG3576	Predicted flavin-nucleotide-binding protein structurally related to pyridoxine 5'-phosphate oxidase	MKKLNTNKLTDKQADLFKNNLVYIATVDENGNPQVGPKGSMTVLDPSHMQYLEKTKGAAFENIKNGSKVALVAADVPSHTAVQVLATPHVHEDDEYAKKIVSGTDTPNAFVVVLDIDEIFE	Cytoplasm	Intracellular	Cytoplasmic		N				1	6	13.195	121	0	56	41
PF01	66	4-methyl-5(B-hydroxyethyl)-thiazole monophosphate biosynthesis protein	PF01_03860	4-methyl-5(B-hydroxyethyl)-thiazole monophosphate biosynthesis protein	ThiJ/PfpI family protein	Miscellaneous::Clustering-based subsystems	Plant-Prokaryote DOE project::null	K03152		COG0693	4	R	ThiJ	Putative intracellular protease/amidase	MTKVAVVFADGCEEVEGLSVVDVLRRLDIDCDMVGLDKKEINGDHHILLTCDKVVDDSLLEYDLVAFPGGRTGALNLRNNEKLAKLMIQRNKEGKWDAAMCAAPIALGHYGLLEGANYTCYPGFEKEIEKECPNGHFSTDITVVDKEHKIITSRGPATAWAYAYTIAQTLGYDTKELEKAMLYDYLAKNINQSL	Cytoplasm	Intracellular	Cytoplasmic		N				1	3	21.535	194	0
PF01	53	DNA-directed RNA polymerase subunit beta	PF01_03390	DNA-directed RNA polymerase subunit beta	DNA-directed RNA polymerase beta subunit (EC 2.7.7.6)	RNA Metabolism	Transcription	K03043	GO:0003677, GO:0003899, GO:0006351	COG0085	2	K	RpoB	DNA-directed RNA polymerase, beta subunit/140 kD subunit	MFDDIMPISDFSGKLSLEFVDYKLLKPKYTLEEARDHDANYSAPLHVTLKLTNHETGEIKTQDVFFGEFPLMTDSGTFVINGAERVIVSQLVRSPGVYYHSDFDKNGRQIFGATVIPNRGAWLEYETDAKDLAYVRIDRTRKLPLTVLIRALGFGSDSEIADMFGESDSLRFTLEKDIHKNPADSRVAEALKDIYERLRPGEPKTTDSSRSLLYARFFDPRRYDLAPVGRYKINKKLSLKNRLLRQTLAETLADPDTGEIIAKKGDVVTHELLDKLSPYLDRDDFKMVTYEPSKEGVLPDPVTVQEIKVYSKVDPERVVKLMSNGHIADDVKHLTPADVLASINYFFDLQDNIGTTDDIDHLGNRRIRRVGELLQNQFRIGLARMERVVRERMSIQDIS…	Cytoplasm	Intracellular	Cytoplasmic		N				1	1	135.81	1209	0.0019176
PF01	73	50S ribosomal protein L7/L12	PF01_04460	50S ribosomal protein L7/L12	LSU ribosomal protein L7/L12 (P1/P2)	Protein Metabolism	Protein biosynthesis	K02935	GO:0003735, GO:0005622, GO:0005840, GO:0006412	COG0222	2	J	RplL	Ribosomal protein L7/L12	MALDTEKIIEDLKGASILELNDLVKAIEDEFGVSAAAPVAAAGAAGAGAEKTEFDVELTDVGQEKVKVIKVVRDITGLGLKDSKDLVDGAPKNVKEGVSEDEANDIKAKLEEVGATVTVK	Cytoplasm	Intracellular	Cytoplasmic		N				1	11	12.449	120	0
PF01	39	lysozyme	PF01_02050	lysozyme				K07273	GO:0003796, GO:0009253, GO:0016998	COG3757	1	M	Acm	Lyzozyme M1 (1,4-beta-N-acetylmuramidase)	MRSTNKKFISALACASAMTALAIVDPMGVTKTHQVAQAATDTVPAKSTGVDVSSWQGTKLDQQAKSGAQFAVVKVSEGTNYQNPNAQGQIQSAEQNNMMTMGYHYTHFGSNSNQAVQEGNYAVNSAQQAGLPQGSYLATDWEQDVNNNTNGSVAANTNAITSFMDTVHDGGYNPMLYSSEWLLKNKVDTNKISEKYPNALWVAKYKTNGREDNPDYNYFPSMDNVAIWQYTQNWRGQNVDGNVNVVPLSNKTTADNNNTSTNAANTNNSNANNGQSSSQAPANPIINNSNATAKPNNNNSTQPAQPTETKPAEKPSTSTNVNSDWTKQNGVFVTGGAINLRTGASTNSKVIAMLPTNTEVKYDAYRTEGQYTWLRQPRANGQYGYLVGRNNGQAWGTFK…	Secreted	Secretory (released) (with CS)	Extracellular	Sec-(SPI)	Y	MGVTKTHQ			1	1	24.304	223	4.7572e-65
PF01	100	phosphoenolpyruvate-protein phosphotransferase	PF01_14350	phosphoenolpyruvate-protein phosphotransferase	Phosphoenolpyruvate-protein phosphotransferase of PTS system (EC 2.7.3.9)	Carbohydrates::Carbohydrates::Membrane Transport::Carbohydrates	Sugar alcohols::null::Sugar Phosphotransferase Systems, PTS::Monosaccharides	K08483	GO:0016772, GO:0016310, GO:0005351, GO:0005737, GO:0008965, GO:0009401	COG1080	3	G	PtsA	Phosphoenolpyruvate-protein kinase (PTS system EI component in bacteria)	MSKTLKGIAASDGIAVAPAYLLVEPDLSFSKTSVSDVDAEVARFKKVVEESTKELEKVRDKAKESLGPEEAQVFDAHLLFLSDPEFTGAIETEIKDQKINAEAALDETAQKFITIFEGMTDNAYMQERAADVRDVSKRLMAHLLGKKLPDPAAIDHEVVVVAYDLTPSDTAQLNKKYVKGFVTDVGGRTAHSAIMARSLEIPAVVGTETITKDVKDGDMLIADGLDGDAIINPTDAQIEEYTKKGEAFAKQKEEWKKLKNEPSVTANGKKFIIAANIGTPNDMKGVKENGAEAIGLYRTEFLYMDSKDFPSEEAQFDAYKKVIEDMDGKQTIIRTCDIGGDKHLDYWDLPEEMNPFLGVRAIRLSMQYKDIFRTQLRALLRASAYGPLGIMFPMIGTLA…	Cytoplasm	Intracellular	Cytoplasmic		N				1	20	64.01	579	0
PF01	48	L-lactate dehydrogenase	PF01_03250	L-lactate dehydrogenase	L-lactate dehydrogenase (EC 1.1.1.27)	Carbohydrates::Carbohydrates	Fermentation::Fermentation	K00016	GO:0016491, GO:0055114, GO:0004459, GO:0005737, GO:0006096, GO:0016616, GO:0044262	COG0039	3	C	Mdh	Malate/lactate dehydrogenases	MSEEKIHKIILVGDGAVGSTYAFSLVQQGIAQELGIVDIVKERTQGDAIDLADATPWIAPKTIYSAEYSDAKDADLVVISAGAPQKPGETRLDLVNKNLKILSSIVEPIVESGFNGIFLVAANPVDILTHATWRMSGFPKDRVIGSGTSLDTGRLQKVIGEMEHVDPRSVNAYMLGEHGDTEFPVWSYNNVGGVKVSDWVKAHPEVGENKLEAIHKEVADMAYDIINKKGATFYGIGTALAFITKAILNNEHRVLPLSVPMDGEYGLHDIHIGTPAVVGRHGLEQVIEMPLNADEQAKMEASAKQLKEVMDKAFKETGVKVRQ	Cytoplasm	Intracellular	Cytoplasmic		N				1	18	35.079	323	0	15;16;17	174;261;289
PF01	45	DNA-directed RNA polymerase subunit delta	PF01_02700	DNA-directed RNA polymerase subunit delta	DNA-directed RNA polymerase delta subunit (EC 2.7.7.6)	RNA Metabolism	Transcription	K03048	GO:0006351, GO:0006355	COG3343	2	K	RpoE	DNA-directed RNA polymerase, delta subunit	MGLDDFQGQNKDELSMIEVARAILQDSGKRMAFADIVNAVQNFLGKSDEEIRERLPQFYTDMNTDGEFISMGDNVWALRSWFPYESVDEEVNHPEDEEDVPRKKHHKKVNAFIGDSDDDDIIDYDSDDPEDEDLDVDEEDTNEDDYSDDDLDDADDNELDDGIEGQLSELHQDDLDDDDE	Cytoplasm	Intracellular	Cytoplasmic		N				1	4	20.728	180	0	13;14	1;31
PF01	191	hydrolase	PF01_17030	hydrolase	Soluble lytic murein transglycosylase and related regulatory proteins (some contain LysM/invasin domains)	Miscellaneous	Plant-Prokaryote DOE project	K19224		COG0791	1	M	Spr	Cell wall-associated hydrolases (invasion-associated proteins)	MTIKSKVIKFTTAASFAVAGIATLSAAKLNSLSFNGTAQASTLQAPAKEIGVVKVNSKTGESIAVWNSYEDGKQQTGKYLPYQSSWKTYKKVKTVKGETWYNLGGNQWISSDNVEEEAPIAVTADLSAVATTVSQVPAANVANNNAAQAPVAQPTQQAATTTANTASVATTTPVQTNTAANVQQASAPVQQATTSVAQPAQQTTTTVSANTASVATTTPVQTNTAANIQQASAPVQQATAPVAQPAQQTASTAPTQSNTTYTAPAQNNTAAKPAQQQAQPTQQASSQAATTQTAKPQASTQSNSSTAQTVVSAAQSQIGKPYVWGATGPNAYDCSGLVQYAYSQAGKNVGRTTYQQAGAGQHISVSQAQAGDILMWGDYHDAIYVGNNQYVHAPQPGQN…	Secreted	Secretory (released) (with CS)	Extracellular	Sec-(SPI)	Y	FNGTAQAS			1	1	41.715	401	3.2064e-24
PF01	80	molecular chaperone GroEL	PF01_04920	molecular chaperone GroEL	Heat shock protein 60 family chaperone GroEL	Phages, Prophages, Transposable elements, Plasmids::Protein Metabolism	Pathogenicity islands::Protein folding	K04077	GO:0005524, GO:0044267, GO:0005737, GO:0042026	COG0459	1	O	GroL	Chaperonin GroEL (HSP60 family)	MAKEIKFSENARHSLLKGVDKLADTVKTTLGPKGRNVVLEKSYGAPDITNDGVTIAKSIELENHFENMGAKLVSEAAQKTNDIAGDGTTTATVLTQAIVREGMKNVTAGANPVGIRRGIETATKAAVDELHKISHKVSTKDEIAQVASVSSASTEVGNLIADAMEKVGHDGVITIEESKGIDTELSVVEGMQFDRGYLSQYMVTDNDKMEADLDNPYILITDKKISNIQDILPLLQEIVQQGKSLLIIADDVDGEALPTLVLNKIRGTFNVVAVKAPGFGDRRKAMLEDIAILTGGTVISSDLGLELKDTKIDQLGKAGKVTVTKDSTTIVEGAGSKEAIAERVDQIKKQIADTTSDFDREKLQERLAKLAGGVAVIKVGAATETELKERKYRIEDALN…	Cytoplasm	Intracellular	Cytoplasmic		N				1	7	57.517	543	0
PF01	109	phosphoglycerate kinase	PF01_13820	phosphoglycerate kinase	Phosphoglycerate kinase (EC 2.7.2.3)	Cofactors, Vitamins, Prosthetic Groups, Pigments::Carbohydrates::Carbohydrates::Carbohydrates::Carbohydrates::Carbohydrates	Folate and pterines::CO2 fixation::null::Central carbohydrate metabolism::Central carbohydrate metabolism::Central carbohydrate metabolism	K00927	GO:0004618, GO:0006096	COG0126	3	G	Pgk	3-phosphoglycerate kinase	MAKLIVSDLDLKGKKVLVRVDFNVPIKNGVIGDDNRIVAALPTIKYIIDHGGKAILLSHLGRVKSDADKKELSLRPVAERLSELLEKPVTFVPENEGKEVEEAIDNMKDGDVVVLENTRFQDIDNDFGKRESKNDPKLGEYWASLGDVFVNDAFGTAHRSHASNVGIATAMKKAGKPAAAGYLLEKEIKFLGDAVENPVHPFVTILGGAKVSDKIGVIENLIPKSDHILIGGGMAYTFLAAQGHKIGKSLFEADKVELAKSLLEKAGDKIVLPVDNVAATEFSNDAPHEVVGDDIPDNEMGLDIGPKTVEKFRDILKDAKTVVWNGPMGAFEMPNYAEGTLEVGRALADLKDAVTIIGGGDSTAAAKQLGIAPKISHISTGGGASLNYLEGKELPGIAC…	Cytoplasm	Intracellular	Cytoplasmic		N				1	9	43.018	403	0	30	234
PF01	28	D-lactate dehydrogenase	PF01_00770	D-lactate dehydrogenase	D-lactate dehydrogenase (EC 1.1.1.28)	Carbohydrates::Carbohydrates	Fermentation::Fermentation		GO:0008152, GO:0016616, GO:0051287, GO:0055114, GO:0048037	COG1052	3	CHR	LdhA	Lactate dehydrogenase and related dehydrogenases	MTKIFAYAIRKDEEPFLNEWKDAHKDIEVEYTDQLLTPETAKLAKGADGVVVYQQLDYTPETLQALADAGVTKMSLRNVGVDNIDMDKAKELGFEITNVPVYSPDAIAEHAAIQAARVLRQDKRMDEKMAKRDLRWAPTIGREVRDQVVGVVGTGHIGQVFMKIMEGFGAKVIAYDIFKNPELEKKGYYVDSLDDLYKQADVISLHVPDVPANVHMINDESIAKMKDGVVIANCSRGPLVDTDAVIRGLDSGKIFGFVMDTYEGEVGVFNEDWEGKEFPDARLADLIDRPNVLVTPHTAFYTTHAVRNMVTKAFDNNLKMINGEKPDSPVALDKNKF	cytoplasm	Intracellular	Cytoplasmic		N				1	19	37.64	337	0	3;4;5	162;216;259
PF01	108	glyceraldehyde-3-phosphate dehydrogenase	PF01_13830	glyceraldehyde-3-phosphate dehydrogenase	NAD-dependent glyceraldehyde-3-phosphate dehydrogenase (EC 1.2.1.12)	Carbohydrates::Stress Response::Carbohydrates::Cofactors, Vitamins, Prosthetic Groups, Pigments::Carbohydrates::Carbohydrates	CO2 fixation::Oxidative stress::null::Pyridoxine::Central carbohydrate metabolism::Central carbohydrate metabolism		GO:0016620, GO:0055114, GO:0006006, GO:0050661, GO:0051287	COG0057	3	G	GapA	Glyceraldehyde-3-phosphate dehydrogenase/erythrose-4-phosphate dehydrogenase	MTVKIGINGFGRIGRLAFRRIMDLGEKSSDIEVVAINDLTTPALLAHLLKYDSTHGTFNHEVSATDDSIVVDGKKYRVYAEPQAQNIPWVKNDGVDFVLECTGFYTSKAKSEAHLKAGAKRVLISAPAGSDLKTIVYGVNDDTLTADDKIVSAGSCTTNSLAPMVNALQKEFGIEVGTMTTIHAYTSTQMLLDGPVRGGNLRSARAAAINIIPHSTGAAKAIGLVVPELNGKLNGHAQRVPVPDGSVTELVSILSKDVTADEVNEAVKKYESPSFAYNDHNIVSSDVLGMTAGSIFDPTQTMVTTAGDKQLVKTVAWYDNEYSFTCQMVRTLLKFATL	cytoplasm	Intracellular	Cytoplasmic		N				1	16	36.273	338	0	29	302
PF01	110	triosephosphate isomerase	PF01_13810	triosephosphate isomerase	Triosephosphate isomerase (EC 5.3.1.1)	Carbohydrates::Carbohydrates::Carbohydrates::Virulence, Disease and Defense::Carbohydrates	CO2 fixation::null::Central carbohydrate metabolism::Detection::Central carbohydrate metabolism		GO:0004807, GO:0008152	COG0149	3	G	TpiA	Triosephosphate isomerase	MRTPIIAGNWKLHMNPEQTIEFVNAVKGKLPDPSKVESVIAAPAVDLYVLKKTAEGSNLHTGAENAYFEVEGAFTGETSPKVLNEMGIDYCIIGHSERRGYFHETDEDINKKAKALFANGVTPIICCGESLETREANKQDEWVVAQIKAALDGLTAEQVSKLVIAYEPIWAIGTGKTASADQAEEMCKTIRETVKDLYNEETAENVRIQYGGSVKPANVKELMSKPDIDGGLVGGASLDPESFLALVNYQD	cytoplasm	Intracellular	Cytoplasmic		N				1	20	27.338	251	0	31;32	14;86
PF01	115	glucose-6-phosphate isomerase	PF01_13280	glucose-6-phosphate isomerase	Glucose-6-phosphate isomerase (EC 5.3.1.9)	Carbohydrates::Carbohydrates::Carbohydrates	null::Central carbohydrate metabolism::Central carbohydrate metabolism		GO:0004347, GO:0006094, GO:0006096	COG0166	3	G	Pgi	Glucose-6-phosphate isomerase	MSKVVHFDASKLTPFVHENELKEMQAMVTAADQELREGTGAGSDFRGWIDLPINYDKDEFDRIKKAAKKIQNDSEVLVGIGIGGSYLGAQASIEFLNSSFYGREKEKYPTVVFCGNSLSGSYLYDLLEWLGDKDFSINIISKSGTTTEPSIAFRVLKDKLIKKYGKEEAAKRIYATTDRAKGALKTEADAEGYEEFVVPDDIGGRFSVLSAVGLLPIAVAGGDIDAMMKGAADARAAYTDPDVLKDSPYQYAAMRNILYRKGYTTELLENYEPSLRMFGEWWKQLMGESEGKDQKGIYPSSANFTTDLHSLGQYIQEGRRNLMETVIRVEHPTHDVTIPDDKENLDQLNFLSGKTMNYVNDRAYEGVVLAHTDGGVPVMTVDIENQTAHTLGYLIYWFE…	cytoplasm	Intracellular	Cytoplasmic		N				1	17	49.91	447	0	38;39;40;41	227;228;323;426
PF01	36	peptidase M13	PF01_01930	peptidase M13					GO:0004222, GO:0006508	COG3590	1	O	PepO	Predicted metalloendopeptidase	MALLNVRGGAGDITKPDLNARPQDNLYLAVNSEWIEKAKIPSDRSRISSFDGIDLNIEKSLMQDFADFADGKKKLPNVPNFEKAVELYKIANNFDKRNEDGAKPIKADLEEITSLRNLTDLNLRVADFYKNAFDLPISVSVDADMKDTKVHVVYFGGPGLFLPDTTTYDNPAAADLLKVLQDQSENLLKMAGVSEEDAKKYVEGALKFDKKLSKVLKSTEEWADYPAMYNPMPLSEFEDKFDSFKIDNFLSNLFTQKPEKIIVTEPRFLDHVEELINEDNFDEIKGWMVVKFINGVAAYLSQDFREAAFPFSQALSGQPELSSGTKQAYRLANGMFSEVVGVYYGQTYFGAEAKADVEDMIHKMIDVYEKRISENDWLSEDTKKKAIVKLRALILKIGY…	cytoplasm	Intracellular	Cytoplasmic		N				1	23	73.281	649	0	7;8;9	145;228;232
PF01	111	enolase	PF01_13800	enolase	Enolase (EC 4.2.1.11)	Carbohydrates::Carbohydrates::Carbohydrates::Carbohydrates::Carbohydrates	One-carbon Metabolism::null::Central carbohydrate metabolism::Central carbohydrate metabolism::Central carbohydrate metabolism		GO:0000015, GO:0000287, GO:0004634, GO:0006096	COG0148	3	G	Eno	Enolase	MSVITDIHAREVLDSRGNPTVEAEVYTELGGFGRAIVPSGASTGEHEAVELRDGDKSRFLGQGVLTAVENVNGEIAKAVIGLDVTDQRLIDQTMIDLDGTPNKGRLGANAMLAVSLASARAAADELGLPLYEYLGGPNAHVLPTPMMNVINGGKHADNNVDIQEFMIMPVGAKSLHEAVRMGAETFHTLKSLLQERGESTAVGDEGGFAPNLKNNEEPFEILVEAIQRAGYKPGQDISIAFDCAASEFYNKDTKKYVTVADGREYTAEEWTSLMEDIVDKYPVISIEDPLDENDWEGWKVFTERLGDKVQIVGDDLFVTNTNYLEKGIKMGVANSILIKLNQIGTLTETFEAIEMAKEAGYTAVVSHRSGETEDTTIADLVVATNAGQIKTGSMSRTDR…	cytoplasm	Intracellular	Cytoplasmic		N				1	26	47.071	432	0	33;34;35;36;37	146;147;166;168;355
PF01	159	elongation factor Ts	PF01_08410	elongation factor Ts	SSU ribosomal protein S1p, chloroplast	Protein Metabolism	Protein biosynthesis		GO:0003746, GO:0005622, GO:0006414, GO:0005515	COG0264	2	J	Tsf	Translation elongation factor Ts	MAKITAQLVKELRERTGAGVMDAKKALVEVDGDMDKAVQYLRDKGMAKAAKKADRVAAEGLTGVYVDGNVAAITEVNSETDFVSSNDKFVKLVNEATKTIAEGKPADMEAAEELKMADGTTLGQSFVDATATIGEKIVLRRFALEEKTDDQEFGAYQHNGGQIGVITVLEGADAATAKHLAMHIAAMSPKVISPDELDDEFITDQLAVMNHKIDQDNESRALVNKKPLPHLVYGSEKQLSDDVLAKAKEDIKAELKEEGKPEKIWDKIIPGKMQRFIDDNTQVDKQFAVLSQNYIMDDSKTVGEFLKEKGAKLVAFQRYEVGEGIEKKQEDFAAEVREQMK	cytoplasm	Intracellular	Cytoplasmic		N				1	19	37.512	341	0	51;52;53;54	116;182;187;209
PF01	186	N-acetylglucosamine kinase	PF01_16360	N-acetylglucosamine kinase	novel N-acetylglucosamine kinase of eukaryotic type (EC 2.7.1.59)	Carbohydrates	Aminosugars			COG2971	3	G	COG2971	Predicted N-acetylglucosamine kinase	MLKYMIGIDAGGTHSTAIAYDENGKELGRAESGPGQINNDYELGIKNIAQAVNELRDKIDGDCIKVLAGIAGLSVVGNAPEVAATISSMVGNIPTRAITDSLLALYNGLEGADGALVIAGTGSVVNGRQNGSLIAVGGYGSLLGDEGSGYAITKAALQAALLSWDKREKNSLIDLFVKEFNVDNMGEVPAKFYNLTSPEVASKAVKVAKLADNGDEDARKIIADQAHLLARDIIMCLDRYEDPKPMRVALTGSVLSNNAMMRSYMEAEVKEKYPDAVFSVSNGENARGVIFDKSKDYRYFTNHNDDE	cytoplasm	Intracellular	Cytoplasmic		N				1	11	32.85	307	0	60	89
PF01	193	phosphofructokinase	PF01_17320	phosphofructokinase	1-phosphofructokinase (EC 2.7.1.56)	Carbohydrates::Carbohydrates	null::Monosaccharides		GO:0008662, GO:0005975, GO:0016773	COG1105	3	G	FruK	Fructose-1-phosphate kinase and related fructose-6-phosphate kinase (PfkB)	MIYTVTVNPALDYVMQLEKVEAGSVNRSNDCQFLAGGKGINVSQILNQLDVDNTAWGFVGGFTGKELVRQLNVKKIESDFVTISDDTRVNVKIHAQKETEINAAGPKIDAQEITAFKARLDDLNEGDIVVLSGSLAPSLPTDFYEQLLPTIREAGAEFAIDTTGEALLATLKYHPLVIKPNHHELAALFDTTFANDQEMLEAAKKLLDMGAQNVMISMAGDGAYLVTKDHIYHASAAVGTAVNSVGAGDSMIAGFVGTYYKTHNVVEALKVGSACGGATAFTEDIAVKSQIDAVLPQITVEEVK	cytoplasm	Intracellular	Cytoplasmic		N				1	11	32.521	304	0	61;62;63	1;15;209
PF01	177	thioredoxin	PF01_15140	thioredoxin	Thioredoxin	Miscellaneous::Protein Metabolism	Plant-Prokaryote DOE project::Selenoproteins		GO:0045454	COG0526	1.3	OC	TrxA	Thiol-disulfide isomerase and thioredoxins	MEEIKELTPEKLKEITKNGKVVLLFSATWCPDCRFLDPFLPQIEKDNSDAKFYKIDRDGSIDVAKELNIFGIPSFVVYQDGKEIGRLVNKDRKTKEEVENFLNSLK	cytoplasm	Intracellular	Cytoplasmic		N				1	6	12.279	106	0
PF01	99	phosphocarrier protein HPr	PF01_14360	phosphocarrier protein HPr	Phosphotransferase system, phosphocarrier protein HPr	Carbohydrates::Carbohydrates::Membrane Transport::Carbohydrates	Sugar alcohols::null::Sugar Phosphotransferase Systems, PTS::Monosaccharides		GO:0005351, GO:0009401	COG1925	3	G	FruB	Phosphotransferase system, HPr-related proteins	MEKREFHIIAETGIHARPATLLVQAASKFNSDINLEYNGKSVNLKSIMGVMSLGVGQGADVTITADGDDAKEAIEAIADTMKKEGLAE	cytoplasm	Intracellular	Cytoplasmic		N				1	5	9.3475	88	0	24;25;26	48;51;81
PF01	67	aminopeptidase C	PF01_04210	aminopeptidase C	Aminopeptidase C (EC 3.4.22.40)	Protein Metabolism	Protein degradation		GO:0004197, GO:0006508	COG3579	3	E	PepC	Aminopeptidase C	MSKEITNDLINNFENDFNSSKANKIAARAAQENGIFKASQNLQTKIDLDPTFSIEIDTGKVANQKQSGRCWMFSALNTMRHSIQKNFKIKDFELSQNYTNFWDKFEKSNWFFENVIATADKDLGDRKVAFLFATPQQDGGQWDMLCGIIEKYGIVPKKVYPETANATNSSALNDTLNTLLRKDGLELRKMVQDGKSEEEVQERKNEMLKEVYRILAISLGVPPKTFDFEYKDDDGNYHRDAALSPQDFFKKYVGWDLSEYISTINAPTKDKPFHKVFSVEYLGNVEGGRQVRHLNLPIDEMKDLIITQLKNGEVVWFGSNVVKDSERQAGLLDTELYKRDDLFDVDFDMSKADMLDSGESLMDHAMVITGVDLVDGKPTKWKIENSWGEKPGFKGYFVM…	cytoplasm	Intracellular	Cytoplasmic		N				1	10	51.432	449	0
PF01	158	ribosome recycling factor	PF01_08430	ribosome recycling factor					GO:0006412	COG0233	2	J	Frr	Ribosome recycling factor	MANEVIEKAKDNMKKSIAVFQKELGGIRAGVANASLLDGIKVNYYGVPTPLTQMSSVSIPEARVLMVTPYDKSTLDDIEHAILASDLGITPANDGTVIRIVIPQLTGERRQEIAKQVGKLAEKGKIAVRNVRRDAMDTLKRQEKDGDITEDEQRSLEKQVQKVTDDATKEIDKLADQKSQEITQG	cytoplasm	Intracellular	Cytoplasmic		N				1	5	20.358	185	0
PF01	62	50S ribosomal protein L18	PF01_03620	50S ribosomal protein L18	LSU ribosomal protein L18p (L5e)	Protein Metabolism	Protein biosynthesis		GO:0003735, GO:0005622, GO:0005840, GO:0006412	COG0256	2	J	RplR	Ribosomal protein L18	MISKPDKNKLRLKRHKRIRGKISGTAERPRLSVFRSNKNIYAQLIDDVEGVTLASASTNDKNISAEGSKMEQAAEVGKALAETAAKKNIKSVVFDRSGYLYHGRIQALADAARENGLEF	cytoplasm	Intracellular	Cytoplasmic		N				1	3	13.131	119	6.7164e-129
PF01	106	thioredoxin reductase	PF01_14000	thioredoxin reductase	Thioredoxin reductase (EC 1.8.1.9)	RNA Metabolism::Protein Metabolism::Sulfur Metabolism	RNA processing and modification::Selenoproteins::null		GO:0016491, GO:0055114, GO:0004791, GO:0005737, GO:0019430, GO:0050660	COG0492	1	O	TrxB	Thioredoxin reductase	MAEKKNYDVIVIGAGPGGLTAALYAARANLKVVILDRGIYGGQMNNTAGIDNYPGFVDIQGPELGEKMYQTATNAGAEFAYGDVQSIIQDGNKKIVKTDSGEYEAGAVVIATGAVHKHLGVPGEEEYAGKGVSYCAVCDAAFFRDEDVAVVGGGDSAIQEGLYLAQSAKSVTVIHRRDQLRAKAELQKKAFENDKMKFIWNAQTEEIVGDGNKVTGVKYKDKETGEEKEIKVAGVFIYVGIQPQTDAFRDLGITDDQGWILTDDHMRTKVDGVFALGDVRAKELRQIATAVGEGSIAGQEVYNYYQGLDED	cytoplasm	Intracellular	Cytoplasmic		N				1	10	33.507	311	0	27;28	68;266
PF01	129	pyruvate kinase	PF01_11500	pyruvate kinase	Pyruvate kinase (EC 2.7.1.40)	Carbohydrates::Carbohydrates::Carbohydrates::Carbohydrates::Carbohydrates	null::Central carbohydrate metabolism::Central carbohydrate metabolism::Central carbohydrate metabolism::Central carbohydrate metabolism		GO:0000287, GO:0004743, GO:0006096, GO:0030955, , GO:0016310, GO:0016772	COG0469	3	G	PykF	Pyruvate kinase	MKKTKIVSTLGPASNDVETITKLAEAGANVFRFNFSHGDHEEHRARMNMVREVEKKTGKLLGIALDTKGAEIRTTEQEGGKFTINTGDTIRISMDDTKKGNKDMIHVTYDGLYDDTHVGGHVLIDDGLVDLLIKDKDDAKRELVCEAQNTGVIGSKKGVNAPGVEIRLPGITEKDTNDIKFGLKEGINFIFASFVRKAQDVLDIRQLLEEAHCEYVKIFPKIESQEGIDNIDEILKVSDGLMVARGDMGVEIPFINVPFVQKELIKRCNALGKPVITATQMLDSMQENPRPTRAEVTDVANAVLDGTDATMLSGESANGLYPVKAVKAMAEIDMRTEKQLAKRNKLALQRFEEYKGSNVTEAIGESVVRTAEELGVKTIIAATESGYTARMISKYRPNA…	cytoplasm	Intracellular	Cytoplasmic		N				1	14	63.566	589	0	42	248
PF01	31	D-alanine--D-alanine ligase	PF01_01440	D-alanine--D-alanine ligase	D-alanine--D-alanine ligase (EC 6.3.2.4)	Cell Wall and Capsule	null		GO:0008716, GO:0005737, GO:0009252,	COG1181	1	M	DdlA	D-alanine-D-alanine ligase and related ATP-grasp enzymes	MTDKIKVGLIFGGNSSEYEVSIMSAHNIYEEIDTNKFDVYPMWITNDGYLADDADSRKVLDNPKMEVANPHKVANISNIIELKDRPEIDVFFPIVHGNLGEDGCLQGLFRVLDKPFVGDDVLAAAVTMDKEMTKILAQRAGVPVAKWIAVKRFEYNDPDNEKLDYEYVASQLGSDLFVKPSNQGSSVGVSHVTNEKEYKVALAEAFKYDDKVLVEETVHGTEVETAVLGNDKPIVAGVGQIINAKDSFYTYENKYDDDSTSTLEIPAKLPEGIVETVRKNALKVFQATECSGLARIDSMLRSEDNEVVLTEVNALPGFTNISMYPKLFEEIGIPYTDLITKLIDYAMERYDHKKTLLHKHD	cytoplasm	Intracellular	Cytoplasmic		N				1	12	40.39	361	0	6	128
PF01	95	ribose 5-phosphate isomerase	PF01_06580	ribose 5-phosphate isomerase	Ribose 5-phosphate isomerase A (EC 5.3.1.6)	Carbohydrates::Carbohydrates::Carbohydrates	Monosaccharides::CO2 fixation::Central carbohydrate metabolism		GO:0004751, GO:0009052	COG0120	3	G	RpiA	Ribose 5-phosphate isomerase	MNKTEQDQLKKEAATKAAKMVEPNSVLGVGTGSTVAFFIDALGERKEKEGFSLKHIVTTSNRSKKQLEGLGFKVDELADIDQADLTVDGADRVDDNLDGIKGGGGALTLEKNVAINSKKIIWIVDESKLVHHLSGFPLPVEVLPVSAEQNFKRFEAEGLKPQWRLDDEGERYVTHYGNYIIDLAADPTPVPHGLADYLDHTVGVVEHGLFLDMCDEVIIAHSDGTIEDKKRK	cytoplasm	Intracellular	Cytoplasmic		N				1	4	25.503	232	4.3755e-303	23	20
PF01	205	pyruvate oxidase	PF01_18750	pyruvate oxidase	Pyruvate oxidase (EC 1.2.3.3)	Carbohydrates	Central carbohydrate metabolism		GO:0000287, GO:0030976, GO:0047112, GO:0055114, GO:0003824	COG0028	3	EH	IlvB	Thiamine pyrophosphate-requiring enzymes [acetolactate synthase, pyruvate dehydrogenase (cytochrome), glyoxylate carboligase, phosphonopyruvate decarboxylase]	MTKISGSDAMFQVLYDWGIDHIYGFPGGSFDSTMNAIHNWRDKIKFIEVRHEEAGALAASAEYKISGKVGVCFGSAGPGAVHLMNGLYDAKYDKTPMVAIVANVPTSRQDIDFFQAFDEKPWFDPVAVWNHQAKTAEAIPVLMDEAIRQAYQKKGPAVLILPKDFGWDKIEDNFRNNAAAHKIVPNFPAPRKEQIDKALELIKEAKNPIVYFGHGAQDASAELKEFSDKFKMPLVSSVLGKGIVEDEFPAYMGSIGRVGAKPSNDIQTHADLVVWVGNNSPFSIFFFNPKAKVIQIDINSERLGKRHAVTVPMLADSKKTLGALIEAGEGRAESPLYKAALADRENWEAWLESFNDSDEIPMRVEPIFDVINKKAANDAVFAVDVGNVNINFDRLMHLH…	cytoplasm	Intracellular	Cytoplasmic		N				1	12	62.184	566	0
PF01	178	hypothetical protein PF01_15290	PF01_15290	hypothetical protein						COG3679	4	S	COG3679	Uncharacterized conserved protein	MVNIYDNANQLAKDLQETEQFKDLKKSLENLKNNPESLDLYQRMDKLQQQILAAQNSGQPLSEEAQKEYQKINEEVRNNDELKDMITKEQALFQMINDVQQAMTKPIGDLYDDLKAK	cytoplasm	Intracellular	Cytoplasmic		N				1	7	13.649	117	0
PF01	170	methionine aminopeptidase	PF01_07330	methionine aminopeptidase	Aminopeptidase YpdF (MP-, MA-, MS-, AP-, NP- specific)	Protein Metabolism	Protein degradation		GO:0004177, GO:0006508, GO:0008235, GO:0009987	COG0024	2	J	Map	Methionine aminopeptidase	MITIKSKRELQGMQKSGRVLAAMFEGLRDVIKPGISTWEIEEFAQDFMKKHGGRLSEQGFEGYKYGTCISVNDEIAHAIPRKDKILKEGDLVSVDVTCNVDGYETDSCTTYGVGEISAEDQKLMDVTKKAMYMGIDQAVVGNRIGDIGSVIQNYVEDENGYGDVRELVGHGIQPSIHEDPEVPHWGKAGHGLRLREGMTITVEPMVEAGGDWRIEQKTVSDPNDDWVYYATPDGSKAAQFEHTFAITPDGPKILTLQKPYDGYEKYLPHFLDED	cytoplasm	Intracellular	Cytoplasmic		N				1	5	30.554	274	0
PF01	64	adenylate kinase	PF01_03670	adenylate kinase	Adenylate kinase (EC 2.7.4.3)	Nucleosides and Nucleotides	Purines		GO:0005524, GO:0006139, GO:0019205, GO:0004017, GO:0016776, GO:0019201, GO:0046939	COG0563	3	F	Adk	Adenylate kinase and related kinases	MINLILLGLPGAGKGTASESIVDKYHLAHISTGDMFREAMANETPVGLEAKSYIDKGNLVPDEVTAKLVEERLKQPDTKNGFILDGFPRTTVQAELLEDITKRLEKPLTNVIAIDVDEDVLIKRLSARYICKKCGATYNKISNPTKVEGTCDRCGGHEFFQREDDKPEVVKNRLEVNKKMNTPLRDFYEEKGILSTVNGEQTPEKVFEDIDKILSKD	cytoplasm	Intracellular	Cytoplasmic		N				1	4	24.299	217	0
PF01	169	aminopeptidase N	PF01_07460	aminopeptidase N					GO:0008237, GO:0008270	COG0308	3	E	PepN	Aminopeptidase N	MTEVKRFYETFYPEHYDIYLDISREKKRFHGKTVVIGEAQEELVKLNQKYLKITSVRVDQKKADFNYNDKDEVINIEAGKVGKMKIEVDFEGKLTDTMMGIYPSYYEVDGEKKQLIGTQFETTFARQAFPCVDEPEAKATFALAIKFDEKPGESIISNQPEEKFKDGVHYFKPTLRMSSYLVAFVFGDMQRKLTKTKSGVEIGVFATRAHQAKELDFALDIAKRSIEFFEDFYETPYPLEHSYQVALPDFSAGAMENWGCVTYREAYLLLDPDNTSLEMKQLVATVIAHELAHQWFGDLVTMKWWDNLWLNESFANMMEYVAIDALEPNWKIWEMFQTSEVPAALQRDATDGVQSVHVMVNNPAEIDALFDSAIVYAKGSRMLVMVRALLGDEALREGL…	cytoplasm	Intracellular	Cytoplasmic		N				1	22	95.877	844	0	57;58	558;717
PF01	84	thioredoxin	PF01_05100	thioredoxin	Thioredoxin	Miscellaneous::Protein Metabolism	Plant-Prokaryote DOE project::Selenoproteins		GO:0006662, GO:0015035, GO:0045454	COG3118	1	O	COG3118	Thioredoxin domain-containing protein	MVDEITDATFEEETSEGVVLIDFWATWCGPCKMQSPVIDQLSEEMDDVKFTKMDVDQNQETARNLGIMAIPTLLIKKDGKIVDRLTGYTPKEKLEQILDQYTD	cytoplasm	Intracellular	Cytoplasmic		N				1	3	11.762	103	0	19	33
PF01	196	NADPH-dependent FMN reductase	PF01_17540	NADPH-dependent FMN reductase	Fumarate reductase flavoprotein subunit (EC 1.3.99.1)	Respiration	Electron donating reactions		GO:0016491	COG0431	4	R	COG0431	Predicted flavoprotein	MKLLAIVGTNADFSYNRFLDQFMAKRYKDQAEIEVYEIADLPRFKKEAQPDSKVEEFKNKIREADGVIFATPEYDHGIPSALKSAMEWTGSHAQGNADVMKMKPAMVLGTSYGIQGASRAQEEMREILLSPDQSANVLPGNEVLIGHAADKFDKNTGDLLDQETIHAIDLAFNNFVKFVEQAQK	cytoplasm	Intracellular	Cytoplasmic		N				1	6	20.572	184	2.8816e-242
PF01	174	transcription elongation factor GreA	PF01_14660	transcription elongation factor GreA	Transcription elongation factor GreA	RNA Metabolism	Transcription		GO:0003677, GO:0032784	COG0782	2	K	GreA	Transcription elongation factor	MAEKVYPMTAEGKEKLQKELKNLKLVKRPEVIERIKVARSFGDLSENSEYDAAKDEQSAVEQRIVQIEQMLKYAQVVDADSVDPNEVSIGKTVTYTEVGTDDPETYTIVGSDESDPLNGKISNDSPIAQALLGKKKGEKVTINTPGGTFDVTINDVKTLN	cytoplasm	Intracellular	Cytoplasmic		N				1	5	17.592	160	0
PF01	171	hypothetical protein PF01_14430	PF01_14430	hypothetical protein							5				MKKEKYSAHNFIGKVFMPNQIDENKTYTAAIQEMENDPVFQKFIKDNGYENERASLVVFGPENFMFWYGILADDKQMPVAGLNKFELPASEIAEIDTPDSNLAFFSQPLNFVIPTFLDKLSKDGITMYENLGDSEKPYVLTKLNLETKELAQILYLDASSEESSK	cytoplasm	Intracellular	Cytoplasmic		N				1	2	18.828	165	7.157e-63
PF01	121	5'-methylthioadenosine nucleosidase / S-adenosylhomocysteine nucleosidase	PF01_12550	5'-methylthioadenosine nucleosidase / S-adenosylhomocysteine nucleosidase	5'-methylthioadenosine nucleosidase (EC 3.2.2.16)	Miscellaneous::Nucleosides and Nucleotides::Amino Acids and Derivatives::Amino Acids and Derivatives	Plant-Prokaryote DOE project::null::Arginine; urea cycle, polyamines::Lysine, threonine, methionine, and cysteine		GO:0008782, GO:0008930, GO:0009164, GO:0019509, GO:0003824, GO:0009116	COG0775	3	F	Pfs	Nucleoside phosphorylase	MKIAIIVPMEEEAEFYKKHFKSENKEVFGTTEFDHFSVNGNDIYLGLSGIGKVNAAMNLTSLLTKEDIDVIFMTGSAGSLQEDVKRKDLILPNKFMYYDAHNTSAGNYVEGQIPQEPAGYTLDNSFRTKFAAYLKEHDIPFKEGLIVTGDSFIASEAQKDEIKKNFSDALGVEMEGAAFAQVARHFNTPLVAIRAISDNGDANADNDFDKFVKEVGAKAASIIASYLEETVLD	cytoplasm	Intracellular	Cytoplasmic		N				1	8	25.716	233	0
PF01	96	phosphoketolase	PF01_06630	phosphoketolase	Fructose-6-phosphate phosphoketolase (EC 4.1.2.22)	Carbohydrates::Carbohydrates	Fermentation::Central carbohydrate metabolism		, GO:0005975, GO:0016832	COG3957	3	G	COG3957	Phosphoketolase	MAVNYDSQEYLKSVDAYWRAANYLSVGQLFLMNNPLLKRELKAEDVKPKPIGHWGTIVPQNFIYAHLNRAIKKYDLNMFYIEGSGHGGQVMVSNSYLDGSYTERYPEITQDEKGMAKLFKQFSFPGGVASHAAPETPGSIHEGGELGYSLSHGVGAILDNPDVIAAVEIGDGESETGPLATSWFSSKFINPIKDGAVIPILQINGFKISNPTIVSRMSDEDLTKYFEGMGWKPYFVSAYKDGEFNGYKDHMEVHQEMAKTMDEVVEEIKAIQKHARENNDDSLVKWPMIVFRVPKGWTGPKFDLDGNPIENSFRAHQIPIPVAQDDMNHKEMLTDWMESYKPEELFNEDGSPKDIVKENTLSGDQRMAMNPVTNGGIDPKVLNMPDYRDFAIKFDKPGS…	cytoplasm	Intracellular	Cytoplasmic		N				1	8	91.485	801	0
PF01	114	acetate kinase	PF01_13430	acetate kinase	Acetate kinase (EC 2.7.2.1)	Amino Acids and Derivatives::Carbohydrates::Carbohydrates::Carbohydrates::Carbohydrates	Lysine, threonine, methionine, and cysteine::Central carbohydrate metabolism::Sugar alcohols::Fermentation::Fermentation		GO:0006082, GO:0016301, GO:0016774, GO:0005622, GO:0008152, GO:0016310	COG0282	3	C	ackA	Acetate kinase	MKKVLAVNSGSSSFKYKLFSLDNEEVIASGMADRVGLPGSVFTMTLADGSQHDEQSDIANQEEAVQKLLSWLKEYNVIDSLEDIAGVGHRVVAGGEEFTDSTVITEDNLWKIYNMSDYAPLHNPAEADGIYAFMKVLPNVPEVAVFDTSFHQSLDPVQYLYSVPYKYYEKFRARKYGAHGTSARYVSRRTADLLNKPVEDLKMVLCHLGSGASVTAIKDGKSFDTSMGFSPVAGITMSTRSGDVDPSLLQFIMKKGNITSFNEVIKMLNTESGLLGLSGISPDMRDIEKAIKNGDKQAQLTKDIFINRIVRYIGAYMTEMGGLDVLVFTAGIGEHDASVRKQIMDGLTWLGLEYDEEANKANHEGVITTPNSKITAMIVPTNEELMIARDVVRLAKLDK…	cytoplasm	Intracellular	Cytoplasmic		N				1	10	44.34	402	3.913e-257
PF01	112	phosphotransacetylase	PF01_13700	phosphotransacetylase	Phosphate acetyltransferase (EC 2.3.1.8)	Carbohydrates::Amino Acids and Derivatives::Carbohydrates::Carbohydrates::Carbohydrates::Virulence, Disease and Defense::Carbohydrates	Sugar alcohols::Lysine, threonine, methionine, and cysteine::Central carbohydrate metabolism::Sugar alcohols::Fermentation::Detection::Fermentation		GO:0016407, GO:0008152, GO:0016746	COG0280	3	C	Pta	Phosphotransacetylase	MKVFDSLKKKAEESKKVIVFPEGNDDRIIKAAVRLEKEGIVKPLLLGKPDEVIETAQSLNVDLGSIEIINPAVYPDFEKMCQDFIELRKGKNTLAEAKKILQDVSYFGTMLVYEGKADGMVSGATHSTANTVRPALQIIKTKKGMSRVSGAMIMERGDEKYIFADCAINIDPDSETLAEIAYQSSKTAEMIGLEPKIAMLSFSTKGSAKGPMVTKVQEATELVHQKYPDLICDGELQFDAAIVPRVGEAKAPGSAVAGHANVFIFPELQSGNISYKVAERLGGFSAIGPVLQGLAAPINDLSRGCKTEDVYLLAILTAAQANMEK	cytoplasm	Intracellular	Cytoplasmic		N				1	6	35.117	325	5.8764e-184
PF01	82	oligoribonuclease	PF01_05020	oligoribonuclease	FIG146085: 3'-to-5' oligoribonuclease A, Bacillus type	RNA Metabolism	RNA processing and modification		GO:0016787, GO:0030145	COG0618	4	R	COG0618	Exopolyphosphatase-related proteins	MATFDEIYEKIKEYPTIILHRHTSPDPDAIGSQAGLARSLRLAFPDKKILCAGENDEGDLIWINKMDEVKPEDYKGALVITTDTANTPRISNKNYDKGDLLIKIDHHPDVDPYADMSYVDPDAPAASEIIFDFLKAENLPITKEVAAALYAGIVGDTGRFMYPETSAHTFDVAAELTKTGINITDIAREIADVTFDEAKLQALAMDKMEIDPVGAAYTILMQDDLKKMGLTDDQANVAVSTPGRIKDVLAWNVFVEKPDGTFRVHYRSKGPVINHLAEQHDGGGHALASGANAKDMDEVKQVFNEVVEVTKKYKEEHGTNK	cytoplasm	Intracellular	Cytoplasmic		N	MQNAAKEK			1	6	35.407	321	0	18	161
PF01	188	oxidoreductase	PF01_16660	oxidoreductase						COG2461	4	S	COG2461	Uncharacterized conserved protein	MAEPKWLQDLKEEDYIKEDFDATGKSRYTVEGIDKNDPDWLNKAAKKVHAAEGDDYVKLDAGLLTVNQINWMLRRAFGELTYVDDNNQFLWYNRPTDPNKKMLAKRTPDQVGDTMGAVHPDIRNVIPEAKKVIYALRNKIDGHDEVKMPVPNGNRHKLILHDYKRIEDDEGNYVGTYEWVQDIYPFVKYFCETTGQKLVDDPDATTGATYKRDEVDTATGASKHEEHVEKKQEETDTSSGASEY	cytoplasm	Intracellular	Cytoplasmic		N				1	5	28.022	244	0
PF01	43	cellobiose-specific PTS sugar transporter	PF01_02390	cellobiose-specific PTS sugar transporter	PTS system, cellobiose-specific IIB component (EC 2.7.1.69)	Carbohydrates	Di- and oligosaccharides		GO:0008982, GO:0009401	COG1440	3	G	CelA	Phosphotransferase system cellobiose-specific component IIB	MADKTIMLACSAGMSTSLLVSKMQNAAKEKGKDYKIFATAASGIQDEIDKEHPDVLMLGPQVQYMEDSVKKITDEAGIPLAVINMQDYGMMNGEHVLETAQELMGDK	cytoplasm	N-terminally anchored (with CS)	Membrane	Sec-(SPI)	Y				1	3	11.655	107	2.9798e-78
PF01	90	histidine kinase	PF01_05710	histidine kinase					GO:0005515	COG1956	1	T	COG1956	GAF domain-containing protein	MAATTEDNYQLLLKQAQALVEGETDWIANTANISALLFNSLNNVNFAGVYRYENQELILGPFQGKPACVHIQIGKGVCGTAAKEKQTQIVKDVHEFAGHIACDSESNSEIVVPIFKTNGDLWGVFDFDSTKLANFDELDQKYLEEISKVFKF	cytoplasm	Intracellular	Cytoplasmic		N				1	2	16.876	152	1.4861e-252
PF01	126	dithiol-disulfide isomerase	PF01_12200	dithiol-disulfide isomerase	2-hydroxychromene-2-carboxylate isomerase/DsbA-like thioredoxin domain	Miscellaneous	Plant-Prokaryote DOE project		GO:0015035	COG2761	3	Q	FrnE	Predicted dithiol-disulfide isomerase involved in polyketide biosynthesis	MKISIWGDYACPYCYIGETNLQKAIEELGVQDKIEYDLNAFQIDLDAPKSTKQTNAVLLAYEKAIPLAKANAAYDHAKAMGKAVGLTINEATAYNTNTMDAHRMVQWAKATYHDSKLIENLADDLFYAYFTENKQLADHKVLLDVAKKNKLDTEEVKKILDSNAYQDVVMQEEADLESRGVESVPYFLINGQQFDGVQDVSTFKTVIGAAFGMKPDEFLNF	cytoplasm	Intracellular	Cytoplasmic		N				1	4	24.73	221	2.6649e-66
PF01	165	transcription termination factor	PF01_07780	transcription termination factor	Transcription termination protein NusB	RNA Metabolism	Transcription		GO:0003723, GO:0006355, GO:0006353	COG0781	2	K	NusB	Transcription termination factor	MTQHEMRRIAMQAIYLANQGKLTDAEEVCQKALKTLELKDFPDYSTELVNGVLANKEALDEQLSKYLKKGWRLNRINEIDLAILEVALYEMQNSKVIDPVAALNEALNLCDEFSSKESKKFINGLLANFIKKD	cytoplasm	Intracellular	Cytoplasmic		N				1	2	15.135	133	2.4543e-12
PF01	68	glutamyl-tRNA synthase	PF01_04250	glutamyl-tRNA synthase	Glutamyl-tRNA synthetase (EC 6.1.1.17)	Cofactors, Vitamins, Prosthetic Groups, Pigments::Protein Metabolism	Tetrapyrroles::Protein biosynthesis		GO:0000166, GO:0005524, GO:0005737, GO:0016876, GO:0043039, GO:0004818, GO:0006424	COG0008	2	J	GlnS	Glutamyl- and glutaminyl-tRNA synthetases	MAKQKIRVRYAPSPTGHLHIGNARTALFNYLFARHNKGTMVLRIEDTDQKRNVEGGSKSQMENLHWLGIDWDEGPDKGGDFGPYRQSERKDIYNKYIQQLIDEGKAYYSYKTEEELEAQREEQRAMGIAPHYTYEYEGMTADEIKEAQAAAEAKGLKPVVRIHIPENRTYAWEDMVKGKVSFESDTIGGDFVIQKRDGMPTYNFAVVIDDHLMEITHVLRGDDHVANTPKQLVVYEALGWEPPKFGHMTLIINSETGKKLSKRDESVLQFIEQYRDLGYLPDAMFNFITLLGWSPVGESEIFSQRELIKSFDPKRLSKSPAAFDQKKLEWINNQYVKKADRDLLLDLALNNLQEAGLVDKEISPEKMEWVRQLVNIYAVQMSYTKQIVDIAKIFFEEAP…	cytoplasm	Intracellular	Cytoplasmic		N				1	2	57.094	499	1.1748e-38
PF01	155	adenine phosphoribosyltransferase	PF01_08750	adenine phosphoribosyltransferase	Adenine phosphoribosyltransferase (EC 2.4.2.7)	Nucleosides and Nucleotides::Regulation and Cell signaling	Purines::null		GO:0003999, GO:0005737, GO:0006168, GO:0009116	COG0503	3	F	Apt	Adenine/guanine phosphoribosyltransferases and related PRPP-binding proteins	MAIDFKEHIASVQDFPNKGIVFRDITPILQDGKLYRAATHELADYAKSRGAEVIVGPEARGFIVGCPVATELGVGFVPARKPHKLPREVESASYDLEYGSNVLEMHKDAIKPGQKVVICDDLMATAGTLHATKELIENLGGEVVGAAFYIELTDLKGREQFPDLDIYSLVKYSDA	cytoplasm	Intracellular	Cytoplasmic		N				1	5	19.135	175	1.4385e-288
PF01	203	aluminum resistance protein	PF01_18670	aluminum resistance protein						COG4100	3	P	COG4100	Cystathionine beta-lyase family protein involved in aluminum resistance	MVLSWKENLPTELKEKVDKVDKMIEPRLEEIDEQVFYNQQRVLDIFRKHRVGEEDLVPSTGYGYDDVGRDKLEAMYADYFKTDDALVRPQFSSATHAIAVGLFSMLRPGDTLYYLTGMPYDTIQEVIGLAGDKPGNMKEWGIDFKHTDLLDNGEVDFEQARKDLQDPKIKVITIQRSLGYAVRASFTMEKIKKMLKFIKEVRPDVKIFVDNCYGEFSETEEPTFYGADMMAGSLFKNAGAGIVKAGAFLVGKKDLIEGAGSRLNVPGAGKGEGATWGYLRDMYQGFFMAAHTTGEALKGMIYTAALCEEMGMKVAPKWNDPRTDIVQTVTFGQPDPMVKFCAAIQHYSPMNSFVDPIPYHQDGYEDDVVMASGSFTEGSTIELSSDGPMRPPYRLYVQG…	cytoplasm	Intracellular	Cytoplasmic		N				1	3	47.309	422	4.5211e-81
PF01	103	hypothetical proteinPF01_14200	PF01_14200	hypothetical protein						COG4835	4	S	COG4835	Uncharacterized protein conserved in bacteria	MDFKNMTPIVVRSFHYDLNDEQKVKNEVNVSLRQVYQDLEDGSQDEGKNGKYFEIAVPFEVSPAPGDFTVSGVITRVVQFVDYFGDGSDLEPSEYQLLSRPLVEEIETLTYEITQLTLDHPVNLSFKSNFNELNKDNQKDKDDK	cytoplasm	Intracellular	Cytoplasmic		N				1	3	16.546	144	4.4279e-84
PF01	125	trigger factor	PF01_12290	trigger factor	Cell division trigger factor (EC 5.2.1.8)	Clustering-based subsystems	null		GO:0006457, GO:0015031	COG0544	1	O	Tig	FKBP-type peptidyl-prolyl cis-trans isomerase (trigger factor)	MSVKWEKTGKTSGELTFEISQEEVKKGLDQAFKRVKKNLRVPGFRKGHVSRVVFDQFYGEEALYEDALNIVLPEAYTAAVKEAGIDPVGQPQITPVSMDKNKPWVMKATVSVKPEVKLGDYKGIEVPKQNTRVLVKDVDAELNKRREQNAELVLKDGKAAKGDTVTIDYTGTIDGKPFDGGSAQNYSLELGSGTFIPGFEDQLIGHKAGDDVDVVVTFPEDYGAKDLAGKEAHFATKIHEVKSKELPKLDDEFAKDVDDSVESLDELKDKIKKDLKKHKEDDAKDAIQDAAIKGAVENATIDEVPQAMIDEDVQNQLNQYLGNMQRQGIDPQTYFKLTGTTEAQLREQLAKGAAERVKTNLVLEAIVAKEKLDATADEIKQEIKDLAHDYNMDEKVVRR…	cytoplasm	Intracellular	Cytoplasmic		N				1	3	49.83	449	6.0326e-61
PF01	55	30S ribosomal protein S7	PF01_03430	30S ribosomal protein S7	SSU ribosomal protein S7p (S5e)	Protein Metabolism	Protein biosynthesis		GO:0003735, GO:0006412, GO:0015935	COG0049	2	J	RpsG	Ribosomal protein S7	MPRKGNIAKRDVLADPVYNSKLVTKLINHLMIDGKKAKASSILYDAFGIIQDKTGKEPVEVFEEAMNNVMPVLEVKARRIGGSNYQIPVEVRPERRTTLGLRWLVSYARLRNEHTMDERLANEIMDAANNTGSAVKKREDVHRMAEANRAFAHYRF	cytoplasm	Intracellular	Cytoplasmic		N				1	4	17.795	156	1.2662e-82
PF01	143	pyrophosphatase	PF01_10310	pyrophosphatase	Manganese-dependent inorganic pyrophosphatase (EC 3.6.1.1)	Phosphorus Metabolism	null		GO:0005737, GO:0016462, GO:0016787, GO:0030145	COG1227	3	C	PPX1	Inorganic pyrophosphatase/exopolyphosphatase	MAKELIFGHQNPDTDAIGTAIAYSYLQNKLGYDTEAVALGEANDETKYALNKFGFTAPRVIKTASNEVDAVMLVDHNEPQQSVSDIDKVKVTHVVDHHRIMNFNTADPLYYRAAPVGCTSTIMWQMYNEKEIEIPQDIAGIMLSAIISDTLLLKSPTTTDQDKEAVVSLANIAGVDYKEYGLKMLKAGTNIADKSEEDLIDLDAKSFELNGSNVRVAQINVVDLPEALERKDAFLKAMDEASKREGYDMFMLLITNILDSDSEALVVGSDESKAKFEKAFNAKLSDSEVKLPGVVSRKKQVVPPLTNAFEA	cytoplasm	Intracellular	Cytoplasmic		N				1	4	34.232	311	1.76e-51
PF01	85	dipeptidase PepV	PF01_05300	dipeptidase PepV	N-succinyl-L,L-diaminopimelate desuccinylase (EC 3.5.1.18)	Amino Acids and Derivatives::Amino Acids and Derivatives	Lysine, threonine, methionine, and cysteine::Arginine; urea cycle, polyamines		GO:0008152, GO:0016787, GO:0008270, GO:0016805,	COG0624	3	E	ArgE	Acetylornithine deacetylase/Succinyl-diaminopimelate desuccinylase and related deacylases	MEELDYKKLAQEKKDAILNDLKELIAIDSSEDLNNTSKEYPVGPGPVKAMKKFLSFAKRDGFDTENFDNYAGRINMGSGDKRVGIIGHMDVVPAGEGWKTDPFKMTIKDGKIYGRGSADDKGPSLAAYYGMLILKEHGFKPKKKIDFVLGTNEETNWVGIDYYLKHQPAPDVAFSPDAEFPIINGEQGIVTLKLDFKFDPSQGDVKLWTFQSGIATNVIPQTAHAQLEGDIDGIKEKFDLFLKEHKLEGKAEMLSGRLALTLTGHGAHASAPETGRNAATYLALFLDSLNFDGQAKNFLHFLATVEHKDFNGKKLGIFHHDDLMGDLTSSPSMFNFEGQNAYLLNNVRYPQGIEPEEMVKNINEKFGDILDARVEGSAEAPHYVPGDDPIVKTLLSVYE…	cytoplasm	Intracellular	Cytoplasmic		N				1	4	51.411	465	0
PF01	145	hypothetical protein PF01_10240	PF01_10240	hypothetical protein	FIG005590: DegV family protein	Miscellaneous	Plant-Prokaryote DOE project			COG1307	4	S	DegV	Uncharacterized protein conserved in bacteria	MKIALITDSTSDISPEEAKANDITVVPIPVIIGDKQYMDGVDITAEKLFELERDGAPFPKTSQPSPGTMLELCQKLKNEGYEAIIAIPLTSGISGFYNSLVTLAHNHPEFNLYPYDPAMTVRSMGNLVLAAAKMIKNGWEPKEILAKLDEIRDTIDVLFVVDDLNNLVRGGRLSNASAFIGTMLQIKPLLTFKKDDYQIVSFDKVRSMKRAVKKAENITIERINNSPIKDKLSLAVYNSNDLEQATKVKNDFQAAFPNMTIKMFNFSSVIATYLGEKSLGITWMADIDKMDFSKK	cytoplasm	Intracellular	Cytoplasmic		N				1	2	32.869	295	2.0153e-25
PF01	142	2,5-diketo-D-gluconic acid reductase	PF01_10370	2,5-diketo-D-gluconic acid reductase	2,5-diketo-D-gluconate reductase A (EC 1.1.1.274)	Carbohydrates	Monosaccharides		GO:0016491, GO:0055114	COG0656	4	R	ARA1	Aldo/keto reductases, related to diketogulonate reductase	MTEVPTITLNDGNKMPLLGLGVFQIPDHEKARQTVEMALANGYRMIDTAEVYENQIAVGEAIAESAVNRDDIFLTTKIWVSNMSFEKATKAIDHDLKELGTDYLDLVLLHQPYGDTFGAWNALAAAKRAGKVRSIGLSNFYPDQYMNLELAHEDKPAINQIEINPWFQQTNDVKFFQGRDVAVEAWAQFAEGKHDIFNNKTLKEIADAHHKTTAQVILRWLTQQDIVVIPKSVHEKRQKENLDIFDFELTKDEMDKIKGLDKGVSQFFDHRDPAVIDDVFGESLKQLRDSE	cytoplasm	Intracellular	Cytoplasmic		N				1	2	33.134	291	7.913e-08
PF01	123	30S ribosomal protein S15	PF01_12330	30S ribosomal protein S15	SSU ribosomal protein S15p (S13e)	Protein Metabolism	Protein biosynthesis		GO:0003735, GO:0005840, GO:0006412, GO:0005622	COG0184	2	J	RpsO	Ribosomal protein S15P/S13E	MAISKEKKDELIKEYARHDGDTGSPEVQIALLTSDINNLNDHLKANKQDHHSYVGLLKKIGHRRNLLRYLKNKDIQRYRELINKLGLRR	cytoplasm	Intracellular	Cytoplasmic		N				1	1	10.46	89	1.9985e-230
PF01	69	transcription antitermination protein NusG	PF01_04380	transcription antitermination protein NusG	Transcription antitermination protein NusG	RNA Metabolism	Transcription		GO:0032784, GO:0006355	COG0250	2	K	NusG	Transcription antiterminator	MVETSEKKWYVLHTYSGYEEKVKKDLLSRAQSMGMQNYIFRVIVPEEQKTETVRGKKQEVDEKVFPGYVLVEMVMTDESWYVVRNTPNVTGFVGSHGGGSKPSPLYDDEIERILASQGQPAKEPKADYEVGETVTIIDGAFSGMSGKITEINPEKDKLYVSIDMFGRETNAELDYNQVKEFDQ	cytoplasm	Intracellular	Cytoplasmic		N				1	3	20.796	183	2.8748e-53
PF01	162	helicase	PF01_08000	helicase	ATP-dependent DNA helicase RecG (EC 3.6.1.-)	DNA Metabolism	DNA replication		GO:0003676, GO:0005524, GO:0008026, GO:0004003, GO:0006281, GO:0006310, GO:0004386	COG1200	2	LK	RecG	RecG-like helicase	MNNKQSKLFEPVTELKGVGAKTATALASLGINTIYDLLFYFPFRYDDLETIPLDQIEDGQKVLLKGMVVTDPFVSRFGYRKTRLSFKMKIDHDIIMVNFFNQPWLKDKVESGKEVAVYGKYQVARQSLSGFKLVAEKKDSGFAPIYSVNRHLKQNKLQKLIDLALEEAINEVGETIPASIREKYRLLSDRVLVEKMHHPKNGNEAKIARRSAIFREFFLFQMQLAQLLSQRNEDAPGVEKKYDLAAVKELIEEIPFELSDDQKKVVNEIFADLHSKRQMRRLLQGDVGSGKTVVAVFAIYAAVTAGYQAALMVPTEILAQQHFAKIDELLKPLGVRVALLTGDTKDLEKKEIYRELADGTINVVIGTHALIQKDVHFKNLGLVIIDEQHRFGVNQRNTL…	cytoplasm	Intracellular	Cytoplasmic		N				1	1	76.313	679	0.004756	55	593
PF01	33	nucleoside deoxyribosyltransferase	PF01_01610	nucleoside deoxyribosyltransferase	Purine trans deoxyribosylase (Nucleoside deoxyribosyltransferase-I) (EC 2.4.2.6)	Nucleosides and Nucleotides	Purines		GO:0009159, GO:0050144, GO:0070694	COG3613	3	F	COG3613	Nucleoside 2-deoxyribosyltransferase	MTKQKTVYFGAGWFTETQNKAYKDAMSALNANPTIDLENSYVPLQNQYKDIRVDEHPEYLHDKEWAQATYNGDLVGIKTSDVMLGVYVPKEEDVGLGMELGYAMSQGKYVLLVIPDELYGESINLMSWGVADNVIKMSELATFDFNRPRYNFYDGAVY	cytoplasm	Intracellular	Cytoplasmic		N				1	4	16.941	149	2.9813e-136
PF01	183	UDP-glucose 4-epimerase	PF01_16120	UDP-glucose 4-epimerase	UDP-glucose 4-epimerase (EC 5.1.3.2)	Carbohydrates::Protein Metabolism::Carbohydrates::Cell Wall and Capsule::Cell Wall and Capsule::Carbohydrates	Di- and oligosaccharides::Protein processing and modification::null::Capsular and extracellular polysacchrides::Cell wall of Mycobacteria::null		GO:0003978, GO:0006012, GO:0003824, GO:0044237, GO:0050662,	COG1087	1	M	GalE	UDP-glucose 4-epimerase	MRVLVIGGAGYIGSHAVRKLIEEGNDVVVLDSLYTGHRKAVDKRAKFYQGDIEDTNLVSKILRDENIDAVMHFAAYSLVGESVKKPLKYYDNNVSGMISLLQAMEDAKVKYLVFSSSAATYGIPEKLPITEDTPLNPINPYGETKMMMEKIMHWADKANGIKSIALRYFNVAGASSDGSIGEDHGPETHLIPNILKSAIAGDGNFTIFGDDYNTKDGTNVRDYVQVEDLIDAHILALKHVMDTNKSDVFNLGTAQGYSNLEILEAAKKVTGIDIPYTIGARRGGDPDSLVADSSKARKVLGWKPKHEDVDDVIATAWNWHKSHPKGYEDK	cytoplasm	Intracellular	Cytoplasmic		N				2	7	36.302	330	3.4034e-176
PF01	140	monooxygenase	PF01_10520	monooxygenase						COG1359	4	S	COG1359	Uncharacterized conserved protein	MSLTVNLYYTGKNGSARKFAEEMESSGVADRIRKEPGNEKYEYFIPLDDPETILLIDSWKNQESLDAHHASPMMQELADLRKKYDLHMRVERYISDENGIPSSDQKFIRK	cytoplasm	Intracellular	Cytoplasmic		N				1	2	12.928	110	1.726e-64
PF01	101	hypothetical protein PF01_14300	PF01_14300	hypothetical protein						COG4116	4	S	COG4116	Uncharacterized protein conserved in bacteria	MSKNLEIESKTLLDKETYEKMRAAFTAKSDFIQKNYYFDTPDFDLKNSDASLRIRILVDHAEQTIKVKETNPKEKKYSERIEINDLLSVAQAEQMTQSSYEGDFFLFGGDVGDYLQKHYSNEAIHSLKLISWSQTRRILANGPENCELTLDLTEFPDGYYDFELEIENDDPDIIKKVLSELEKQFNFTVNKENTNQSKVQRAWEHKK	cytoplasm	Intracellular	Cytoplasmic		N				1	1	24.243	207	0.0057233
PF01	160	tRNA (guanine-N1)-methyltransferase	PF01_08250	tRNA (guanine-N1)-methyltransferase	tRNA (Guanine37-N1) -methyltransferase (EC 2.1.1.31)	RNA Metabolism::RNA Metabolism::RNA Metabolism::Protein Metabolism::RNA Metabolism::RNA Metabolism	RNA processing and modification::RNA processing and modification::RNA processing and modification::Protein biosynthesis::RNA processing and modification::RNA processing and modification		GO:0008033, GO:0052906	COG0336	2	J	TrmD	tRNA-(guanine-N1)-methyltransferase	MKINVLTLFPDMFTPLQVSMLGRGLEDKKWELNLVNFRDFTSDVHHHVDDTPYGGGAGMVLQIMPIKKALDSLTNKGKVIITAPQGKTFNEKMAQDWSKEENLTFICGHYEGFDQRIYDLADETVSIGDYVLTGGELPTMSMIDATVRLLPGILGNSASPVEESFSHGLLEYPQYTRPADFEGQKVPEVLTSGNHQKIAEWRHKEALRATYLYRPDMLADRELTDEEKRMLEEIKSEKEN	cytoplasm	Intracellular	Cytoplasmic		N				1	2	27.227	240	2.9029e-11
PF01	56	elongation factor P	PF01_03440	elongation factor P	Translation elongation factor G	Protein Metabolism::Protein Metabolism	Protein biosynthesis::Protein biosynthesis		GO:0005525, GO:0003924, GO:0003746, GO:0005622, GO:0006414	COG0480	2	J	FusA	Translation elongation factors (GTPases)	MANKREFPLDKTRNIGIMAHIDAGKTTTTERILYYTGKIHKIGETHEGDSQMDWMEEEKERGITITSAATTAQWKDYRINIIDTPGHVDFTIEVERSLRVLDGAVTVLDAQAGVEPQTENVWRQAETYGVPRIVFVNKMDKIGADFDKSVKSLHERLNANAQAVQMPIGSADTFEGVIDLINMVADVYDEDKLGSKWDTIPVPDEYKEEALKRRNELIEAVADVDDGIMDKYLGGEEISNDELKAAIRKATLNLEFFPVYAGSAFKNKGVQMMLDGVVDYLPSPLDVKPYVAHDPKTGDEVELMADDKKPFAALAFKIATDPFVGRLTFIRVYTGSLQSGSYVLNASKNSRERVGRLLQMHANSRTEIPEVFSGDIAGAIGLKNTTTGDSLTDPAHPLI…	cytoplasm	Intracellular	Cytoplasmic		N				1	11	76.916	698	1.7358e-261
PF01	176	threonyl-tRNA synthase	PF01_14910	threonyl-tRNA synthase	Threonyl-tRNA synthetase (EC 6.1.1.3)	Miscellaneous	Plant-Prokaryote DOE project		GO:0005524, GO:0016876, GO:0043039, GO:0004829, GO:0005737, GO:0006435, GO:0000166, GO:0004812, GO:0006418,	COG0441	2	J	ThrS	Threonyl-tRNA synthetase	MSFSVTLPDGSKKDFDKAVSVKELASSIATSLGKAAVGAKINGVMKPLDYIVDEDVEAAIITDKDEEGLDILRATAAFLLEAVAKRKYPELRLGMHEADEGGFFIDTDKEDQIKVTELPELEKAMQKAIKNGEKIEYTSMKKSELEEIFKDDQFKLDLLKDEEDEVAVYKLGDFVDFGFDALLPNTGKIKNFKLLSVAGAYWLGKSSNPMLQRIFGTAFFKKAALDEDLKRRAEIKERDHRTIGRDLDLFFVDPKVGAGLPYWMPKGATIRRVVERYIVDKEVADGYEHVYTPVLMNVDAYKTSGHWAHYRDDMFPPMDMGDGEMLELRPMNCPSHIQIYKHHIRSYRELPIRIAELGMMHRYEKSGALSGLQRVREMTLNDGHTFVALDQIREEFAKV…	cytoplasm	Intracellular	Cytoplasmic		N				1	3	73.41	643	1.8405e-31
PF01	50	cell division protein FtsH	PF01_03320	cell division protein FtsH	Cell division protein FtsH (EC 3.4.24.-)	Clustering-based subsystems	null		GO:0004222, GO:0016020, GO:0005524, GO:0000166, GO:0017111, GO:0006508, GO:0008270, GO:0016021	COG0465	1	O	HflB	ATP-dependent Zn proteases	MKNRRNSLLSNGLFYIIVFVILLAGINWAVGGSGSNGSTENIRYSQLVKDLKAGKVKSINVQPSNGVYTVTGSYKKAQKSNNQNNNGFGLIPSSQSSNEVTRFSTTMLQNDSMVKTISDLAQKSGASISGQGESQSGTWISTIVMLVPTLIFIVMLWMMMNQGGQGRGGGMMNFGKSHVKPQDPSKNKVRFSDVAGEEEEKQELVEIVEFLKNPAKYTKLGARIPAGVLLEGPPGTGKTLLARAVAGEAGVPFYSISGSDFVEMFVGVGASRVRDLFETAKKNAPSIIFIDEIDAVGRKRGNGVSGGHDEREQTLNQLLVEMDGFEGDEGVIVMAATNRSDVLDPALLRPGRFDRKVLVGRPDVKGREAILKVHAKNKPLAPDVDLKEVARQTPGFVGA…	inner membrane	Multi-transmembrane	Membrane	Sec-(SPI)	N				1	1	77.142	708	3.8428e-08
PF01	192	oligopeptidase PepB	PF01_17200	oligopeptidase PepB					GO:0004222, GO:0006508, GO:0008237, GO:0008270	COG1164	3	E	COG1164	Oligoendopeptidase F	MALPTRNEVSDDLKWDLSRVFKDDREWEKEYNQIVTEIKNLGRFKGNLAKSGQDLYEGITEILSVNRRLEKVYVYATMSSDVDTSNTHYLGLVAKAQSLANQMSAAISFVDPEILSIPEETLAKFMQDEPRLKEYQHRLEQITKKRPHTLPASEEKIIAAAGDAMGTSANTFNVLTNSDMEYGYVQDEDGEMVQLSDGLYSLLIQSQDRNVRKNAFDVMYASYGQFENSLASTLSGEVKAHNFNAQVHKYNSAREAALSENGVPTAVYDTLVKEVNSHLDLLHRYVSLRKKILGLSDLQMYDMYVPLTGEPSLSYNFEEAKNEARRALAPLGKDYLEHVDYIFNNRVIDVVESQNKVTGAYSGGSYDTDPYELLNWEDNLDSLYTLVHETGHSVHSWYT…	cytoplasm	Intracellular	Cytoplasmic		N				1	3	68.638	602	0.000131
PF01	77	adenylosuccinate synthetase	PF01_04710	adenylosuccinate synthetase	Adenylosuccinate synthetase (EC 6.3.4.4)	Nucleosides and Nucleotides::Clustering-based subsystems	Purines::Clustering-based subsystems		GO:0004019, GO:0005525, GO:0006164	COG0104	3	F	PurA	Adenylosuccinate synthase	MTAIAVVGSQWGDEGKGKITDFLSKEAAMAVRSNGGNNAGHTIEIGDKTFKMRLIPSGIFAAKKGAVIGNGVVINPEVMFGELDNLEKEGIDISGLKISNRAHIIMPYHILQDTYQEEAKGDKKIGTTKNGIGPCYMDKASRTGIRVCDLLERDTFEEKLRTNLAEKNALFTKVYGKPELKFEDIFEKYLEYGQKMKKYVTDTSVVVNDALDNDEKVLFEGAQGVMLDIDEGTYPYVTSSNTISGGIASGIGMGANRLDTVIGVCKAYTTRVGEGPFPTELLDEVGDRIRETAHEYGTVTGRPRRVGWFDSVALRHAKRVAGINALSLNLLDVFSGFDKIKIATAYELDGEKIDYYPASLKELYRCKPVYEELPAWEEDITNVKTWEDLPENAKKFLNR…	cytoplasm	Intracellular	Cytoplasmic		N				1	7	47.44	429	0
PF01	83	hypothetical protein PF01_05050	PF01_05050	hypothetical protein						COG4472	4	S	COG4472	Uncharacterized protein conserved in bacteria	MSSLDKTMHFDFNQNKGKNVYDTLQDVYNALEEKGYSPINQIVGYLLSGDPAYIPRHNDARNLILKHERDEIIEELVKSYLGKNK	cytoplasm	Intracellular	Cytoplasmic		N				1	1	9.858	85	4.3935e-12
PF01	41	phosphoglyceromutase	PF01_02120	phosphoglyceromutase	Phosphoglycerate mutase (EC 5.4.2.1)	Carbohydrates::Carbohydrates::Carbohydrates::Carbohydrates	null::Central carbohydrate metabolism::Central carbohydrate metabolism::Central carbohydrate metabolism		GO:0004619, GO:0006096, GO:0016868	COG0588	3	G	GpmA	Phosphoglycerate mutase 1	MSKLVLIRHGQSEWNLSNQFTGWVDVNLSEKGVEEAKKAGRLIKEHGLEFDQAYTSLLTRAIKTLHYALEESDQLWIPETKTWRLNERHYGALQGLNKKDTAEKYGDEQVHIWRRSYDVLPPAIDDDNEYSQAHDRRYANLDPHIVPKAENLHVTLDRVMPFWEDHIAPDLLDGKNVIIAAHGNSLRALTKYIENISDDDIMDLEMKTGEPVVYTFDDKLDVVNKEKLDD	cytoplasm	Intracellular	Cytoplasmic		N				1	12	26.608	230	0	10;11;12	160;202;206
PF01	172	glutamine synthetase	PF01_14560	glutamine synthetase	Glutamine synthetase type I (EC 6.3.1.2)	Nitrogen Metabolism::Amino Acids and Derivatives::Amino Acids and Derivatives::Cell Wall and Capsule	null::Glutamine, glutamate, aspartate, asparagine; ammonia assimilation::Glutamine, glutamate, aspartate, asparagine; ammonia assimilation::null		GO:0004356, GO:0006807, GO:0006542	COG0174	3	E	GlnA	Glutamine synthetase	MSKTITAEDIKKSVKDNDVRFLRLAFTDINGTSKAVEVPTSQLDKVLTNDIRFDGSSIDGFVRLEESDMVLYPDFSTWAVLPWGDEKGGKIGRLVCSVHKTNGEPFEGDPRNNLKRVLKEMKEMGFTDFDIGFEAEFHLFKLGEDGNWTTEVPDHASYFDMTSDDAGARCRRDIVETLESIGFEVEAAHHEVGDGQQEIDFRFDDALTTADRVQTFKMVVREVARKHGLYATFMAKPVEGQAGNGMHTNMSLFKDGKNVFYDKDGEFHLSDTALYFLNGILEHARAITAIGNPTVNSYKRLIPGFEAPVYISWASKNRSPLVRIPDAEEINTRLEMRSADPTANPYLLLAACLTAGLNGIKEAKKPMAPITSNVFEMSEEERAKRGIKPLPSTLHNAVK…	cytoplasm	Intracellular	Cytoplasmic		N				1	8	50.004	445	0
PF01	118	F0F1 ATP synthase subunit beta	PF01_13000	F0F1 ATP synthase subunit beta	ATP synthase beta chain (EC 3.6.3.14)	Respiration	ATP synthases		GO:0015991, GO:0016820, GO:0033178, GO:0005524, GO:0015986, GO:0046933, GO:0000166, GO:0017111, GO:0015992, GO:0046034	COG0055	3	C	AtpD	F0F1-type ATP synthase, beta subunit	MSKGEIVQVIGPVVDVEFPLDKDLPDINNALRVTNNNGDTLVLEVTLELGDGVLRTISMESTDGLRRGMEVEDTGAPISVPVGKDTLGRVFNVLGDPIDGGPALGKDVKREGIHKEAPKYDELSTSEEILETGIKVIDLLEPYVRGGKVGLFGGAGVGKTTIIQELIHNIAQEHGGISVFTGVGERTREGNDLYFEMKASGVLSKTAMVFGQMNEPPGARMRVALTGLTIAEYFRDVEGLDVLLFIDNIFRFTQAGSEVSALLGRMPSAVGYQPTLATEMGQLQERITSTKKGSITSIQAVYVPADDYTDPAPATTFAHLDATTNLERRLVEQGIYPAVDPLESTSSALDPEIVGEEHYEVAVKVQHILQRYQELQDIISVLGMDELSDDEKLIVERAR…	cytoplasm	Intracellular	Cytoplasmic		N				1	10	52.29	480	0
PF01	132	peptide-binding protein	PF01_11370	peptide-binding protein	TPR-repeat-containing protein, putative component of Menaquinone-cytochrome C reductase	Respiration	Electron accepting reactions		GO:0005515	COG5010	1	U	TadD	Flp pilus assembly protein TadD, contains TPR repeats	MTYSEQLLDAIQNHDFSDNRILLKKALDNDDPEILASLAENLTDLGFTDLSKEVYRFLIGQFPKEDLFKVYLAEILLNDGDEDDGLQLLYDVKPDSDAYLESLLDLADYYQSNGLIETAHQKLLEAHKLAPDEDAINFGLAELDYLSGDYSEALDLYRGLAKNNKTFGEVVLSQRIAACLAKLGEYEEAANEIKSHENDILSIDALYEAGLIMLSANDNKAAIKYLDQVIETQPDYVNAYPLLAQAYAAEDNNEEVLRTAQTGLSYNELDEVLYSLGAKAAANLNQLDEAERLLKKGLEVAPDNSDLRLQLSNLYLHQHQDEANISLFKDLDDEELEPQAHWNLAVSYQRLEDYDKAKSEFLLAYPAFQNNASFLRQMISLFYELREIPTTKELIKKYL…	cytoplasm	Intracellular	Cytoplasmic		N				1	4	49.446	434	4.3265e-177
PF01	173	50S ribosomal protein L33	PF01_14630	50S ribosomal protein L33	LSU ribosomal protein L33p	Protein Metabolism::Miscellaneous	Protein biosynthesis::Plant-Prokaryote DOE project		GO:0003735, GO:0005622, GO:0005840, GO:0006412	COG0267	2	J	RpmG	Ribosomal protein L33	MAEHIILECTECGDRSYLSEKNKRKHPERLALKKYCPVERKVTLHRETK	secreted	Intracellular	Cytoplasmic		N				1	1	5.8688	49	1.4736e-09
PF01	107	ATP-dependent Clp protease proteolytic subunit	PF01_13860	ATP-dependent Clp protease proteolytic subunit	ATP-dependent Clp protease proteolytic subunit (EC 3.4.21.92)	Protein Metabolism::Regulation and Cell signaling::Protein Metabolism	Protein degradation::null::Protein degradation		GO:0004252, GO:0006508	COG0740	1	OU	ClpP	Protease subunit of ATP-dependent Clp proteases	MLVPTVIEQTARGERAYDIYSRLLKDRIIMLSGEINDQMANSIIAQLLFLDAQDNTKDISLYINSPGGVITSGLAIMDTMNFIKSDVSTIAIGMAASMASILLTSGTKGKRFALPNSTVLIHQPLGGAQGQQTDIQIAANEILKSRKKLNQILHETTGQPLDKILKDTERDNYLSAEEAKDYGLIDEILVNQKKD	cytoplasm	Intracellular	Cytoplasmic		N				1	3	21.379	195	2.1842e-167
PF01	116	F0F1 ATP synthase subunit alpha	PF01_13020	F0F1 ATP synthase subunit alpha	ATP synthase alpha chain (EC 3.6.3.14)	Respiration	ATP synthases		GO:0015986, GO:0045261, GO:0046933, GO:0046961, GO:0015991, GO:0016820, GO:0033178, GO:0005524, GO:0015992, GO:0046034	COG0056	3	C	AtpA	F0F1-type ATP synthase, alpha subunit	MSIKAEEISALIKQQLEKYDDKLNVNEVGTVTYVGDGIARAHGLNNVLSSELLQFSNGSYGIAQNLEANDVGIIILGRFDDIREGDQVKRTGRIMEVPVGDQLIGRVVNPLGQPVDGLGEIKTDKTRPIESKAPGVMDRQSVNQPLQTGIKAIDALVPIGRGQRELIIGDRKTGKTALALDTIINQKGQDVICIYVAIGQKESTVKNSVETLKRFGAMDYTIVVEAGPSEPAPMLYIAPYAGTAMGEEFMYNGKDVLIVFDDLSKQAVAYREISLLLRRPPGREAYPGDVFYLHSRLLERSAKLNKKLGGGSMTALPFIQTQAGDISAYIPTNVISITDGQIFLEADLFFAGTRPAINAGESVSRVGGSAQIKAMKKVAGTLRVDLASYRELESFAQFG…	cytoplasm	Intracellular	Cytoplasmic		N				1	6	55.137	503	0
PF01	74	hypothetical protein PF01_04530	PF01_04530	hypothetical protein						COG0718	4	S	COG0718	Uncharacterized protein conserved in bacteria	MGKRPNFGGMGMGNMQGLIKQAKKMQQQMEAEQANLATQEFVGKAADDMVVATFSGDRKLKDLKINKEAIDPDDPDMLQDLVIDAVNKGIKAVDDATQASMGKYTKGLM	cytoplasm	Intracellular	Cytoplasmic		N				1	2	11.838	109	6.8202e-48
PF01	46	50S ribosomal protein L31	PF01_03190	50S ribosomal protein L31	LSU ribosomal protein L31p	Protein Metabolism::Miscellaneous	Protein biosynthesis::Plant-Prokaryote DOE project		GO:0003735, GO:0005622, GO:0005840, GO:0006412	COG0254	2	J	RpmE	Ribosomal protein L31	MRKGIHPDYQEVVFMDSATGAKFVAGSTLKPEETIEFEGKTYPLVRVEISSDSHPFYTGKQKFAQADGRIEKFNKKYGMSSKN	cytoplasm	Intracellular	Cytoplasmic		N				1	3	9.3815	83	7.3488e-256
PF01	105	glycerol-3-phosphate dehydrogenase	PF01_14010	glycerol-3-phosphate dehydrogenase	Glycerol-3-phosphate dehydrogenase [NAD(P)+] (EC 1.1.1.94)	Fatty Acids, Lipids, and Isoprenoids::Carbohydrates	Phospholipids::Sugar alcohols		GO:0005737, GO:0016616, GO:0046168, GO:0051287, GO:0055114, GO:0004367, GO:0006072, GO:0009331, GO:0005975	COG0240	3	C	GpsA	Glycerol-3-phosphate dehydrogenase	MAKIAVLGNGSWGSVLGSMLADNGNDVVLYGNIDSVNQEINEHHTNTHYMKDWKLNPNVPATGDLEKALDGAEIVLFVLPTKAVRIVAKNVRKILDKTGATPLLVTATKGIEPGSKKLISDILTEEVYPNDSEKIVAISGPSHAENVAQKDLTAIACASTSEENAKRVQKIFSNNYVRFYINDDLVGVEVGGAVKNVIAIAAGILVGKGYGDDAKAALMTRGLAEITRLGVKYFGAKPMTFSGLSGIGDLIVTATSQNSRNWRAGKQIGEGKSLDYVLDHMGQVVEGATTVKAVHELAEEKNIDMPISEAIYRVLYENADVDQEIKTMMGRNPKPEIQL	cytoplasm	Intracellular	Cytoplasmic		N				1	4	36.436	339	5.1948e-303
PF01	30	prolyl aminopeptidase	PF01_00840	prolyl aminopeptidase	Proline iminopeptidase (EC 3.4.11.5)	Amino Acids and Derivatives	Proline and 4-hydroxyproline		GO:0006508, GO:0008233	COG0596	4	R	MhpC	Predicted hydrolases or acyltransferases (alpha/beta hydrolase superfamily)	MRTGTKIITLDNGYHLWTNTQGEGDIHLLALHGGPGGNHEYWEDAAEQLKKQGLNVQVTMYDQLGSLYSDQPDYSDPEIAKKYLTYEYFLDEVDEVREKLGLDNFYLIGQSWGGLLVQEYAVKYGQHLKGAIISSMVDEIDEYVDSVNRRRQEVLPQTEIDFMHECEKNNDYDNQRYQDDVQILNINFVDRKQPSKLYHLKDLGGSAVYNVFQGDNEFVITGKLKDWHFRDQLKNIKVPTLITFGENETMPISTAKIMQKEIPNSRLVTTPDGGHHHMVDNPDVYYKHLADFIREVEDGSFKGE	cytoplasm	Intracellular	Cytoplasmic		N				1	7	35.145	304	2.3783e-186
PF01	179	L-2-hydroxyisocaproate dehydrogenase	PF01_15880	L-2-hydroxyisocaproate dehydrogenase	L-lactate dehydrogenase (EC 1.1.1.27)	Carbohydrates::Carbohydrates	Fermentation::Fermentation		GO:0016616, GO:0044262, GO:0055114, GO:0016491	COG0039	3	C	Mdh	Malate/lactate dehydrogenases	MRNVAVIGMGHVGATVAFTLFTHGIVDNLYLLDKNQAKAEAEYNDLRDTLARNDYHVNVFLGDYSDLKDVDIIVTSFGNIAATVKTGDRFGEFEINSKNAKEVGAKIKESGFKGILINISNPCDAISTILQETTGLSKKQVFGTGTFLDTARMQRIVGEALNEDPRNVEGFVLGEHGASQFTAWSTVSVNGKSAKELFTKEQEEKLSAQPNKNSMKVAFGKGYTSYAIATCAVRLIQAVFSDARLFAPTSVYLDEVQTYIGYPAIIGKDGVEKVIPLELTSEEDEKLRESADIIKKHIAQLK	cytoplasm	Intracellular	Cytoplasmic		N				1	2	33	302	1.7622e-51
PF01	60	50S ribosomal protein L5	PF01_03580	50S ribosomal protein L5	LSU ribosomal protein L5p (L11e)	Protein Metabolism	Protein biosynthesis		GO:0003735, GO:0005840, GO:0006412	COG0094	2	J	RplE	Ribosomal protein L5	MANSLVEKYSNEIAPAMNKKFNYDSVMEIPKIDKIVLNMGVGDAVSNAKNLDEAVEELTLISGQKPLITKAKKSIANFRLREGMSIGAKVTLRGDRMYDFLYKLINVSLPRVRDFRGISSRSFDGRGNYTLGIKEQLIFPEIDYDKVNRVRGLDVVIVTTAKTDEEARELLTEFGMPFAK	cytoplasm	Intracellular	Cytoplasmic		N				1	3	20.258	180	2.2688e-283
PF01	184	hypothetical protein PF01_16190	PF01_16190	hypothetical protein							5				MTDYAKREMKALDRIAKKISDAESHLTKIEDSIDDKKHRTAQHETIKDIKSILKHARKVDKDEDKIEEFKGEGPKDSTENHYVYEEEEEPVINDLKKDFAELDDKLAKLNDFNGGDIDAFRTEHHYLEKAQDILKKAGKLN	cytoplasm	Intracellular	Cytoplasmic		N				1	2	16.396	141	0
PF01	200	D-alanine--poly(phosphoribitol) ligase	PF01_18100	D-alanine--poly(phosphoribitol) ligase	D-alanine--poly(phosphoribitol) ligase subunit 2 (EC 6.1.1.13)	Cell Wall and Capsule::Cell Wall and Capsule::Virulence, Disease and Defense::Virulence, Disease and Defense	Gram-Positive cell wall components::Gram-Positive cell wall components::null::Resistance to antibiotics and toxic compounds		GO:0019350, GO:0036370		5				MDTKQAVLDILNELTGEDLSDQMDENIFENGLLDSMATVQMLLELQDKCDVTAPVSEFHREDWDTPNKIIAKVESLRNE	cytoplasm	Intracellular	Cytoplasmic		N				1	1	9.011	79	2.8654e-217
PF01	47	alanine racemase	PF01_03230	alanine racemase	Alanine racemase (EC 5.1.1.1)	Carbohydrates::Amino Acids and Derivatives	Central carbohydrate metabolism::Alanine, serine, and glycine		GO:0006522, GO:0008784, , ,	COG0787	1	M	Alr	Alanine racemase	MVPGIHRPAVVKVNLGAIKRNLENEMEHLEPGQKMLAVVKANGYGHGAVEVARVADKVGAAGFCVAILDEALELRRADITKPILVLGVVSPEYAPIAAVNNVSLTVPNLEWLKEAEKYLKDANLQLKIHLGIDSGMGRIGFNEDADFIAANEFLENNDNFFIEGMFAHFASADSSDETYFKHQCEKFNHMKSLLTVKPKWIHVDNTAASIFHDGIKSDLVRFGIGIYGLNPSSNPSSPDLKSNIKLEPALSFESELTHVKTIHQGDGVGYGSTFVADEDTIIGTVPVGYADGFIRKFQGFKIKVGDTYCPIVGRICMDQFMVKMPKKMPVGTKVTIISSNPDDPNNIKAAADYVDTIHYEVACLLNDRLPRVYYEN	periplasm	Intracellular	Cytoplasmic		N				1	2	41.358	376	2.6654e-55
PF01	153	choloylglycine hydrolase	PF01_08870	choloylglycine hydrolase					GO:0016787	COG3049	1	M	COG3049	Penicillin V acylase and related amidases	MCTSIVYSSNNHHYFGRNLDLEISFGEHPVITPRNYEFQYRKLPNKKAKYAMVGMAIVEDNYPLYFDASNEEGLGIAGLNFDGPCHYFPEVSGKNNVTPFELIPYLLSQYTTVAEVKEALKSVNLVKINFSEKLQLSPLHWLMADKTGESIVVESTLSGLHVYDNPVHVLTNNPEFPGQLSNLANYSNIAPSQPKNTLVPGVDLNLYSRGLGTHFLPGGMDSASRFVKVAFVRAHSPQGNNELSSVTNYFHILHSVEQPKGTDEVGPNSYEYTIYSDGTNLETGTFYYTNYENNQINAIELNKENLNGDELIDYKLIEKQTINYQN	cytoplasm	Intracellular	Cytoplasmic		N				1	3	36.621	326	1.6952e-269
PF01	190	exodeoxyribonuclease III	PF01_16940	exodeoxyribonuclease III	Exodeoxyribonuclease III (EC 3.1.11.2)	DNA Metabolism	DNA repair		GO:0004518, GO:0006281	COG0708	2	L	XthA	Exonuclease III	MKFMSWNVNGLRAALRHGFVNTFTDLDADIFGIQDTRVEPNEVKIDLPGYYQYWNYAERKGYAGTAVFTKEKPITVANGFGVPEVDGEGRSITLEFSNFYFINVQVPFSGEKLQRLDFRELWAQTFRNYVTKLMQYKPVIIGGDMSVAHERIDLAEPDDNHHRPGFTGIERKEFSELLNAGFIDTFRYFHPDEAKYTYWSYRDKEARAENLGWRLDYFLVSNNLEDKLTNAKILSNIMGSDHCPIELDVDITTR	cytoplasm	Intracellular	Cytoplasmic		N				1	4	30.445	261	0
PF01	61	30S ribosomal protein S8	PF01_03600	30S ribosomal protein S8	SSU ribosomal protein S8p (S15Ae)	Protein Metabolism	Protein biosynthesis		GO:0003735, GO:0005840, GO:0006412	COG0096	2	J	RpsH	Ribosomal protein S8	MVMTDPIADYLTRIRNANMAKHTSVEIPASSMKKSLSEILKNEGFIRDYQVEDDNKQGMIKIFLKYGPNNERVISGLKRISKPGLRNYVSAENLPKVLNGLGIAIISTSAGVITDKEAREKNVGGEVIAYVW	cytoplasm	Intracellular	Cytoplasmic		N				1	1	14.655	132	8.3008e-29
PF01	32	tagatose-6-phosphate ketose	PF01_01530	tagatose-6-phosphate ketose	Predicted galactosamine-6-phosphate isomerase (EC 5.3.1.-)	Carbohydrates	Aminosugars		GO:0005975, GO:0030246	COG2222	1	M	AgaS	Predicted phosphosugar isomerases	MFTKTDAELKQMGADITTREIQQQPSLWKETFKIYKEKKTEIDNFLTKITKKFDKVKVIFTGAGTSAYVGNTVMPYLRKHGDRTKYDFEAIDTTKIVSTPEDYLEEDTPTILVSFARSGNSPESAATVELAKQLVTNLYQIAITCAPEGHLAQDLKDDPNGLVLLMPAKSLDQGFAMTGSFSCMSLATLLVFDTRSDAEKEAIVNEIAEMGQSVIDREDEIQKLVDINFDRITYIGSGALGGLAEEARLKILELTAGKIAALFDTSMGLRHGPKSFLDKKTIVFDFVSNNTYTRKYDLDILDEIKADQIVPLVMGVGQLKKGQDFEGKFFAFAGKEVPDAYLALPDIMFGQTIALLTSIKVGNTPDTPSPTGTVNRVVKGVTIHKFIK	cytoplasm	Intracellular	Cytoplasmic		N				1	2	42.885	388	1.819e-45
PF01	198	hypothetical protein PF01_17570	PF01_17570	hypothetical protein							5				MAELPEDKKIILTTDYKDNTINMEFSDNLVDNREKGYILSAAFLAFAANEGLDKQQVIEMINSHYDQFTGDDDSSLFKRL	secreted	Intracellular	Cytoplasmic		N				1	3	9.1531	80	3.9317e-150
PF01	149	aspartyl-tRNA synthase	PF01_09100	aspartyl-tRNA synthase	Aspartyl-tRNA synthetase (EC 6.1.1.12)	Miscellaneous::Miscellaneous::Protein Metabolism	Plant-Prokaryote DOE project::Plant-Prokaryote DOE project::Protein biosynthesis		GO:0004812, GO:0005524, GO:0005737, GO:0000166, GO:0006418, GO:0016874, GO:0003676	COG0173	2	J	AspS	Aspartyl-tRNA synthetase	MEHMDKRTDYAGNITSKYEGQEVTLYGWVQRVRNLGNLVFIDLRDREGIVQVVVNKDSGEKLMEIADSLNNEDVIEVKGKVVKRSSVNPEMKTGEVEVDATEIDVLNKSKVPPFEIKDDINAAEQTRLKYRYLDLRRPTLQRAIILRSKILKAVHEYFDEQGFIDIETPILGKSSPEGARDYLVPSRIYPGSFYALPQSPQLFKQLLMGAGFDKYYQLARCFRDEDLRGDRQPEFTQIDMETSFLDEQGVQDYTEGLLKKIMKDVMNIDLKTPIKRITWDEAMNKYGSDKPDTRYEMYLHDLSPIFKDSDFKVFSGAIADGGVVKGIAVKNGAKEYSRKKIEEKQDYIKRYNAKGLAWVKYEDGEFSGPIARFLTDENKEALKKEFDLEGGELIVIVAD…	cytoplasm	Intracellular	Cytoplasmic		N				1	5	70.498	617	4.4145e-176
PF01	27	exodeoxyribonuclease	PF01_00510	exodeoxyribonuclease	Exodeoxyribonuclease III (EC 3.1.11.2)	DNA Metabolism	DNA repair		GO:0004518, GO:0006281	COG0708	2	L	XthA	Exonuclease III	MRLISWNIDSLNAALTSDSPRAQLTRSVLNTIKEKDADIIAIQETKLRSTGPTKKHQEVLAEMFPNYDYVWRSSEEPARKGYAGTMFLYKNTLTPEVTKPAIGAPDTMDYEGRILTLEFDNYYVTQVYTPNSGNELKRLEDRQIWDEKYTEYLQKLDKGKPVIASGDYNVAHTPIDLKHPENNHHNAGFTDEERQDFDKLLKLGFTDTFRKVHGNIEGVYSWWAQRVRTSKANNSGWRIDYYIVSDRIADQVTKSEMIDTGERKDHCPIMLEINL	cytoplasm	Intracellular	Cytoplasmic		N				1	1	31.807	275	0.023166
PF01	63	50S ribosomal protein L30	PF01_03640	50S ribosomal protein L30	LSU ribosomal protein L30p (L7e)	Protein Metabolism	Protein biosynthesis		GO:0003735, GO:0006412, GO:0015934	COG1841	2	J	RpmD	Ribosomal protein L30/L7E	MDLKVTLIKSVAHRLPKQRKIVKALGLGKVNSTVVLPDNAATRGALLKIAHLISVEEVNK	cytoplasm	Intracellular	Cytoplasmic		N				1	1	6.4968	60	1.4921e-10
PF01	194	aspartate racemase	PF01_17370	aspartate racemase	Aspartate racemase (EC 5.1.1.13)	Amino Acids and Derivatives	Glutamine, glutamate, aspartate, asparagine; ammonia assimilation		GO:0006807, GO:0036361, GO:0006520, GO:0016855	COG1794	1	M	RacX	Aspartate racemase	MKHFFSIIGGMGTIATESYVRLINHRVKITKDQDYLNYILVNDAQIPDRTAYIMDHSKPNFFYDLKDDVLSQSKLNPDFFVMPCNTAHYFYDDLAALTDVPFLHMMRTAVHKFVDDFPKEEKIGLIATEGSIYDHLYVDELERVGKKAELGGPEIQPMVNELIYRDIKEKGIVDHDLYHKILKTMHDEYGCNVILLGCTELSLAQEKAPDHPYNVIDPQSIIADVSIELALKIRNGMDAKEATAKYMYK	cytoplasm	Intracellular	Cytoplasmic		N				1	5	28.565	249	1.9369e-248
PF01	119	thiamine biosynthesis protein ThiI	PF01_12840	thiamine biosynthesis protein ThiI	Thiamine biosynthesis protein ThiI	Miscellaneous::RNA Metabolism::RNA Metabolism	Plant-Prokaryote DOE project::RNA processing and modification::RNA processing and modification		GO:0003723, GO:0005737, GO:0009228,	COG0301	3	H	ThiI	Thiamine biosynthesis ATP pyrophosphatase	MQYTEVMVRYGELSTKGKNRKDFIGRLAGNVTRALQDFPEIEIHPKHDRMHIVLNGAPFEKIDQRLKLVFGIQTYSPTIKVDKNLDAIKKVSLELMQATFKNGMTFKVNTRRSDHDFEYDTNQLNMMIGDYLFDNMDNLKVQMKKPDLVLRIEVRQDAIYISNQLLHGAGGMPVGTAGKAVMMLSGGIDSPVASYLAMKRGVEIDMVHFFSPPYTTEKALAKAKELTGILANYSGKINFIAVPFTEIQEQIKEKLPEGYLMTIQRRFMLQLADRIRAMRGGLAIFNGESVGQVASQTLESMVAINDVTSTPVLRPVATMDKTEIIKLAEQIGTFDLSIEPFEDCCTIFAPPRPKTKPKLDEARKLEDRLDAEGMIQRAIDGMEITPIYPNQKFLDDKAQ…	cytoplasm	Intracellular	Cytoplasmic		N				1	1	45.594	405	1.8173e-13
PF01	94	ribokinase	PF01_06570	ribokinase	Ribokinase (EC 2.7.1.15)	Carbohydrates::Carbohydrates::Carbohydrates	Monosaccharides::null::Monosaccharides		GO:0004747, GO:0006014	COG0524	3	G	RbsK	Sugar kinases, ribokinase family	MNKVTIVGSINVDNIMHIKKLPQPGETIAMSEFSKAAGGKGANQAVASSRAKNETIFVGRVGDDDNGRFMLEQFKENGINVDHVAITPNQQTGQAYILLQETGQNSIIIQHGANFDVTAADVRNAKSQIEDSDFVIAQFETPIEATIEAFKIAREAGKITILNPAPARTDIPEELLELTDLITPNETEAESITGIKVDSEESMKKSSEIFHQMGIKGVIITIGERGSYVSYEDIEEIVPAFKVKAVDTTAAGDTFLGALSSELKPDLSNLRDSVIYASKSSSFTVQKLGAFPSIPTREVVEEALKEKN	cytoplasm	Intracellular	Cytoplasmic		N				1	2	33.374	308	3.9751e-90
PF01	92	hypothetical protein PF01_06400	PF01_06400	hypothetical protein							5				MKNELAQVLNDFISLAKTHYDRKGNEYLLEQLEIALDKTNNNVQDAVNEARTTYQNVNTICLVNHLHLEKDEEALLEKIKEISMSKGWLGGLNSWNTTNTWPGR	cytoplasm	Intracellular	Cytoplasmic		N				1	1	11.958	104	8.157e-47
PF01	117	ATP synthase subunit gamma	PF01_13010	ATP synthase subunit gamma	ATP synthase gamma chain (EC 3.6.3.14)	Respiration	ATP synthases		GO:0015986, GO:0045261, GO:0046933, GO:0046961	COG0224	3	C	AtpG	F0F1-type ATP synthase, gamma subunit	MAESLLELKKKIASIQKTGQITEAMRMVSGVKLNRTEKLDQEYTIYNDKVRATVSHLMSSQIVNQLGKETNEYSEFSGQSNIDYSSFFDLGTLASLVQPRKEIKSTGYLVISGDRGLVGSYNSQVIKNMMSIFKDADAQNKDVKILAVGSVAAQFFKKQNLNVVYEYSGVSDVPTYNEVRDIVQTAVKMYLNGVYDELFVCYTHHVNTLTSAFRVESMLPISDIDINHKETMPKDYIIEPDIDSVLKTVLPQFAKSMIFGAILDAKTAEHASSMTAMQSASQNADDVVSGLKTKLNRARQAQITTEITEIIGGANALE	cytoplasm	Intracellular	Cytoplasmic		N				1	2	35.259	318	4.8994e-45
PF01	65	50S ribosomal protein L13	PF01_03780	50S ribosomal protein L13	LSU ribosomal protein L13p (L13Ae)	Protein Metabolism	Protein biosynthesis		GO:0003735, GO:0005840, GO:0006412	COG0102	2	J	RplM	Ribosomal protein L13	MRTTPLAKTSDIKRKWYVIDATDVSLGRLSTAVASILRGKNKPQYTPNVDTGDYVIVVNAAKLKLTGKKATDKIYYRHSDYRGGLRATPAGELLAKNPVRLVELSVKGMLPKNTLGHQEFMKMHVYAGEDHEHAAQKPEKLDINELI	cytoplasm	Intracellular	Cytoplasmic		N				1	1	16.402	147	6.2006e-18
PF01	134	ATP-dependent protease	PF01_11070	ATP-dependent protease	ATP-dependent protease HslV (EC 3.4.25.-)	Protein Metabolism::Protein Metabolism	Protein degradation::Protein degradation		GO:0004298, GO:0006508, GO:0009376, GO:0005839, GO:0051603	COG5405	1	O	HslV	ATP-dependent protease HslVU (ClpYQ), peptidase subunit	MTTICSVRYNNKTAIAGDGQVTLGEKVIAKATAKKIRRIYHDQVVIGFAGGVADAVSLQDMLEGKLETYSGDLRRAAVEMAQSWRKDPTLAKLQAMVIAFNDKDLLLISGNGEVLEPDEDVVAIGSGGNFAQAAAIAMTRHSNGMSASEIAKEAVKIASGIDVFTDDHITTDEI	cytoplasm	Intracellular	Cytoplasmic		N				1	2	18.512	174	6.3017e-05
PF01	151	asparaginase	PF01_08990	asparaginase	L-asparaginase I, cytoplasmic (EC 3.5.1.1)	Amino Acids and Derivatives::Miscellaneous	Glutamine, glutamate, aspartate, asparagine; ammonia assimilation::Plant-Prokaryote DOE project		GO:0006520, GO:0004067	COG0252	2.3	EJ	AnsB	L-asparaginase/archaeal Glu-tRNAGln amidotransferase subunit D	MQKKILLLSTGGTIASVVSEAGLVPKESGEQLINMLGELPYDITVEDILQLDSSNIQPEEWKLIAEKIYENRNKYDGIVVSHGTDTMAYTASMLSFMLQNINIPVVLTGSQVPINVVLSDAPDNLKLAFAAAASCHPNIYLAFDRKVMLGCRSVKVRTINFDAFESVNVPPVARVTSDGLVFSDQNVPKNTKDMKDTTLNTSINPHVSLVKLFPGFDPNLLFAMVESGCQGIVIEAYGLGGMNYIRRNMVAAIGKLIRSGIPIIATSQCLYERSDLTKYEVGREALLEGAISARDMTSESAITKLMWGLGQNWDVHQISDFFNTDVAGEVTIEKDDNLQID	cytoplasm	N-terminally anchored (No CS)	Membrane	Sec-(SPI)	N				1	1	37.425	341	1.6248e-22
PF01	75	protein from nitrogen regulatory protein P-II family	PF01_04570	protein from nitrogen regulatory protein P-II family						COG3870	4	S	COG3870	Uncharacterized protein conserved in bacteria	MKLVLAIVQDKDADTLAKEFIQNDVRATKLATSGGFLRAGNTTFIVGIEDDRVNEVLEIIKKSSHTREQYVSNMNMDSAGTSMLGKPVQVTVGGATVFVLPVEEFKHF	cytoplasm	Intracellular	Cytoplasmic		N				1	1	11.833	108	2.1326e-32
PF01	150	histidyl-tRNA synthase	PF01_09090	histidyl-tRNA synthase	Histidyl-tRNA synthetase (EC 6.1.1.21)	Miscellaneous	Plant-Prokaryote DOE project		GO:0004821, GO:0005524, GO:0006427	COG0124	2	J	HisS	Histidyl-tRNA synthetase	MKVQRPKGTVDILPGESGSWEKVESIARNFFKRANYREIRTPSFENYEVFSRSSGETSDVVSKEMYDFNDKGGRHIALRPEGTAGVVRAYVENKLYGPDVVKPFSVYYIDNTFRYERPQAGRQREFHQIGVESFGSDSPLADVETLMMAHDLLAELGVKNYELHINSLGNAQVREAYHDALVNYFTPVKDQLSEDSQRRLSQNPLRILDSKDERDKKFLPNAPKIVDYLDDESRENFKTITDMLEQLGINYVMDDDLVRGLDYYTGIIFEFMVEDKNLWESATTILGGGRYNHLVEEFDGPETPAVGFGIGEERLMLVLKEQNPDLFQEEGIDFFITNIGAGTEFKAVEVARSLREQGFSAQYDVDQKKLKQQFRKADRVHATFVITLGAKELENGVLN…	cytoplasm	Intracellular	Cytoplasmic		N				1	2	48.895	428	6.6406e-32
PF01	104	cell division protein FtsK	PF01_14190	cell division protein FtsK	Cell division protein FtsK	Clustering-based subsystems::Cell Division and Cell Cycle::Clustering-based subsystems::Miscellaneous::Clustering-based subsystems	null::null::Monosaccharides::Plant-Prokaryote DOE project::null		GO:0000166, GO:0003677, GO:0005524, GO:0007049, GO:0007059, GO:0016021, GO:0051301, GO:0017111	COG1674	1	D	FtsK	DNA segregation ATPase FtsK/SpoIIIE and related proteins	MAKKRKRRATKKKKTTTKKKKQSMDWVITGIVLVLVAVLSCVHFGLFSQQLINLIRFFVGDSHYLASIILGLFGLVMVIYNQPPHFSLKRGSGLGVFYLGLLLWESSRVFNQMMIHQGFVNAFLTSIGEEFSRAQITTKVGGGFIGSMFYQLVFPILGTVGSEVISLLMMLIGILMICNVKFATLLSGFQKGSQLVIEKNKDAGEALKSKYSDLVEKHEQNKQEKLNNREKLTDPLDNHDSTFPSMSDFNSEPAASNKVEEESSPKVEPPIEVSQESTPIATEVEDTSTDDLPASHSYAEEDQKMKQELQTVDHGDLETKQSSQPKNPNYKKPPINLLSPIKNVDQSQDKALIQKNTEVLESTFKSFGVHVIVKKAVLGPTVTRYEVQPAVGVKVSKIV…	cytoplasm	Multi-transmembrane	Membrane	Sec-(SPI)	Y				1	1	89.039	807	3.0578e-07
PF01	57	50S ribosomal protein L4	PF01_03470	50S ribosomal protein L4	LSU ribosomal protein L4p (L1e)	Protein Metabolism	Protein biosynthesis		GO:0003735, GO:0005840, GO:0006412	COG0088	2	J	RplD	Ribosomal protein L4	MANLEIIDQKGKSAGNVDLNEEIFGIEPNESVVFDAIIRQRAGKRQGTSAVKNRSAVRGGGKKPWRQKGTGRARQGSIRAPQWRGGGTVFGPTPRSYKMDMPRKARRLAMKSVLSQKVADNDLIILDQLTLEAPKTKELKAILDNANVSGKVLVVSDDKNVQLSGKNLPKVKVVPVNGLNVVDAVDYQKLVLTQDAIKRIEEVLA	cytoplasm	Intracellular	Cytoplasmic		N				1	1	22.392	205	1.7514e-12
PF01	25	NADH-flavin reductase	PF01_00230	NADH-flavin reductase						COG2910	4	R	COG2910	Putative NADH-flavin reductase	MKVGIIGASGMAGSAIYKLASENKDLEVTGIVRDKEKAERVLGKDAKLLIGDVLTMDDSLLENFDVIVDAFGTTPEKAKDQVKLATKLCGLAKNKDIRVIFILGAGSLRTGIDNHLVVEDIKKLTGSENWINTPQEQLNELNYLKQVEDVDWLGISPALTFEAGPEAAGYMLGNNTLLFNNNNESKVTSGTMARLVVNEIVHPKHHKERITLVDE	cytoplasm	Intracellular	Cytoplasmic		N				1	1	23.495	215	9.786e-29
PF01	88	hypothetical protein PF01_05490	PF01_05490	hypothetical protein							5				MKKDTYMTLLGFRDTCYNDFNFDIDEKDFYLGTDTYKKIDKILKDAQNEQLLVQFEEGTHLYQDYDPEYLSVAQKREIQHDINAARNFLDNYDGDADDRHDNYAAYLDDNSLSYSFGPDSNLDEVQNNLNDIETNGVIIWQRRKDEYILLPHTIHSLERIKKQIASSKRVDDKKLRYAMERLFDNITDFLKPFSDSELGKYENTISQELRDNLEHYALSVQTDAREVAADKLTKYAVQLAEKENNDSI	secreted	Intracellular	Cytoplasmic		N				1	1	29.174	248	2.8378e-19
PF01	34	asparagine synthase	PF01_01720	asparagine synthase	Asparagine synthetase [glutamine-hydrolyzing] (EC 6.3.5.4)	Amino Acids and Derivatives::Amino Acids and Derivatives::Amino Acids and Derivatives	Glutamine, glutamate, aspartate, asparagine; ammonia assimilation::Arginine; urea cycle, polyamines::Glutamine, glutamate, aspartate, asparagine; ammonia assimilation		GO:0004066, GO:0006529, GO:0008152	COG0367	3	E	AsnB	Asparagine synthase (glutamine-hydrolyzing)	MCGICAFFDPELKDKDCAIQGMMDTIKHRGPSSDGKYTNDQVALGFRRLSIIDLRGGSQPIFNEDKSRAIIFNGEIYNFKPLRKELIDAGHTFTTKADTEVLLHGYEEWGMDGLLKKVRGMFAFVIWDDNTKTLYGARDFFGIKPMYYSDQNGKLIVGSELKSFLAYPGFKKELNTEAVKPYLMNQYNDLKETFFKGVYRFPAGHWFEYKDGKMKTHQYWDAKYVENSLSFEETLDKINEDLKETVDLYRNADVPVGAFLSEGIDSSYLTSLLDPEDVFSVSFDDSTYNEASKAKALSDLHGWKFFADKVDADEAMRDFPEMQYHMDEPDANPSIIPLWYLCKLARKHVTVALSGEGADELFAGYVNYGMHTHNDVIKVFTAGLKKLPKKSRVRLAHKI…	cytoplasm	Intracellular	Cytoplasmic		N				1	1	75.233	649	0.019588
PF01	52	lytic transglycosylase	PF01_07170	lytic transglycosylase						COG3953	4	R	COG3953	SLT domain proteins	MDLEELELRFTANYGDVMRKLDEFTDIISQKTNDMQYKIQDGLGKINQSMNDNVSKANESAKEEVRQRTEAEQAKQKLLEQTLNTQNDATDKIVQGNKEQAESSKEAVNQSEKSLDSLTARLQEASNLQQRIAQQTSAAHDVVKDISKPKSQTQVKETLKSPSQSDYSSFDNYQEKQIQSYLPKRPVDLGIDDEIQAEASRAKKEVDSLVTHINEKMEQARSMQRRIATLTANRDNLDMSKQGSKVKAMRLDDQIADAQIKMERYQTHAKALAQEMSQELDTVPNSLRRIEREMDQTEGKIERIRRSIAEMRDNDATLGRSSGINKELKNAEAEYRRLVARSNELAKAYTYVSARGDELRNSSSRINTELAEENRNVSNLGSKFSRLKNTISNVNSSLR…	inner membrane	Multi-transmembrane	Membrane	Sec-(SPI)	N				1	1	221.39	2021	0.023026
PF01	59	50S ribosomal protein L22	PF01_03510	50S ribosomal protein L22	LSU ribosomal protein L22p (L17e)	Protein Metabolism	Protein biosynthesis		GO:0003735, GO:0005840, GO:0006412, GO:0015934	COG0091	2	J	RplV	Ribosomal protein L22	MAEQISSAKAEARTVRIAPRKARLVVDLIRGKSVAEALAILQFTPRAASPIVEKVLKSAIANAEHNYDLESANLYVSEAYVNEGATLKRFRPRAKGMASPINKRTSHVVVVVSEKND	cytoplasm	Intracellular	Cytoplasmic		N				1	1	12.771	117	1.7357e-139
PF01	87	S-adenosylmethionine synthetase	PF01_05400	S-adenosylmethionine synthetase	S-adenosylmethionine synthetase (EC 2.5.1.6)	Regulation and Cell signaling::Amino Acids and Derivatives::Amino Acids and Derivatives	Quorum sensing and biofilm formation::Lysine, threonine, methionine, and cysteine::Lysine, threonine, methionine, and cysteine		GO:0004478, GO:0005524, GO:0006556	COG0192	3	H	MetK	S-adenosylmethionine synthetase	MKKEKRLFTSESVSEGHPDKVADQISDAILDAILAKDPDGRVACETTVTTGLVLVVGEISTSAYVDIQSVVRKTILEIGYNRPELGFDGNNCAILVDIDEQSSDIAGGVNESLETRENHQDKDDLDKIGAGDQGLMFGFAIKETPELMPLPISLAHSLMRRVASLRKEGRLDWLRPDAKAQVTVEYDDENKPKRVDTVVISTQTDATVTNDEIREAMIDMVIKKVIPSQYLDEDTKFLINPSGRFVIGGPKGDSGLTGRKIIVDTYGGYARHGGGAFSGKDLTKVDRSASYAARYVAKNIVAAGLAYQCEIQLAYAIGVAHPVSIMVDTHGTSKVSEDLLVEAVRNVFDLRPAGIIEMLNLKRPIYRQTAAYGHFGRTDVDLPWEHTDKVEALKTYVSE…	cytoplasm	Intracellular	Cytoplasmic		N				1	1	44.086	402	5.1656e-12
PF01	93	GNAT family acetyltransferase	PF01_06470	GNAT family acetyltransferase					GO:0008080	COG0456	4	R	RimI	Acetyltransferases	MKIRQATMDDYDQIMTILKDGANQLAERGVDQWQGDYPSPDQIKEDIEKGFAYLAVSADGETVGAISIVEAPDHSYDDLKGEWLLDTDKYVVIHRVAIHSKHAGHGYATKLLTEVIDYIRDHRKDIDSIRIDTHENNSAMQHLIDKMNFTKVGELHGVYRPDEISYVYENVRE	cytoplasm	Intracellular	Cytoplasmic		N				1	1	21.741	190	4.4699e-128
PF01	146	isochorismatase	PF01_09690	isochorismatase	Nicotinamidase (EC 3.5.1.19)	Stress Response::Cofactors, Vitamins, Prosthetic Groups, Pigments::Miscellaneous::Miscellaneous::Cofactors, Vitamins, Prosthetic Groups, Pigments	Oxidative stress::NAD and NADP::Plant-Prokaryote DOE project::Plant-Prokaryote DOE project::NAD and NADP		GO:0003824, GO:0008152	COG1335	3	Q	PncA	Amidases related to nicotinamidase	MKKALLIIDYTNDFIADNGSLTCGKPAQALEDYLIELANKFYDNGDYVIFPTDGHTGDTFSPEYKLFPPHNIVGTPGQELYGKLKDWYEAHKSSDRVYKFNKNRYSSFQNTNLDNYLRERKINDLWLTGVCTDICVLHTAMTAYNLNYNLTIPSKGVTTFTEHGQEWALDHFKNALGAKVIE	cytoplasm	Intracellular	Cytoplasmic		N				1	3	20.82	182	0
PF01	148	hypothetical protein PF01_09230	PF01_09230	hypothetical protein	Transamidase GatB domain protein	Cell Division and Cell Cycle	null			COG1610	4	S	COG1610	Uncharacterized conserved protein	MSLNDTLMQDMKTAMKAKDKEALTTIRSLKAAVMNYKIKVGHDLTSDDELTVLSSALKQRKESLEEFTKAGRDDLINQTKNEMKLIEKYMPKQMSKEELEETVEETIKEVGASSKKDFGKVMQALMPKIKGKADGKAASSIVGKKLN	cytoplasm	Intracellular	Cytoplasmic		N				1	1	16.344	147	1.7109e-43
PF01	58	50S ribosomal protein L2	PF01_03490	50S ribosomal protein L2	LSU ribosomal protein L2p (L8e)	Protein Metabolism	Protein biosynthesis		GO:0003735, GO:0005840, GO:0006412, GO:0005622, GO:0003723, GO:0015934, GO:0016740	COG0090	2	J	RplB	Ribosomal protein L2	MAIIKYKPTTNGRRNMTSSDFAEITKKKPEKTLLESQSHTAGRNSYGHITVRHRGGGHKQKYRIIDFKRNKDDVKAVVKAIEYDPNRTANIALLHYTDGIKAYILAPKGLKVGAVVESGPDADIKPGNALPLSAIPAGTEIHNIELKPGKGGQLVRSAGTVAQVLGNDGKYTLVRLQSGEVRKILSTCRATIGSVGNEQHSLIQLGKAGRSRWLGKRPQSRGSVMNPNDHPHGGGEGKAPVGRPQPMTPWGKKSRGIKTRNSKARSEKLIIRHRKGNK	cytoplasm	Intracellular	Cytoplasmic		N				1	1	30.259	278	1.6812e-27
PF01	51	heat shock protein Hsp33	PF01_03350	heat shock protein Hsp33	Chaperonin (heat shock protein 33)	Virulence, Disease and Defense	Adhesion		GO:0005737, GO:0006457, GO:0051082	COG1281	1	O	COG1281	Disulfide bond chaperones of the HSP33 family	MKDYLVKAIDKTKNLRLITVDAKDLVSEAQKRHDTWSASSAVLGRTLIGGLLLSAALLKDKDELTVRLLGNGPVGATIVTAKADLTIKGYIQNPHIALPPKKDGHIDVAKAVGKGWLEVTKDQGLKEPYTGQVPIVSGEIAEDFTYYLAKSEQIPSAVGLSVFVEPNNEIGAAGGFILQALPGATDEQLAEVEKRIKALPNLSTLFLDGMTPENLAERILGTDCKILAKEDVSFACDCSKEKYSQILATLKPAQLKEMIEKDHGAELVCRFCKEKYHFTEDELKDVLKKAN	cytoplasm	Intracellular	Cytoplasmic		N				1	1	31.76	291	0.011552
PF01	29	glutamate:gamma-aminobutyrate antiporter	PF01_00790	glutamate:gamma-aminobutyrate antiporter	Probable glutamate/gamma-aminobutyrate antiporter	Stress Response	Acid stress		GO:0003333, GO:0015171, GO:0016020	COG0531	3	E	PotE	Amino acid transporters	MSDKSESLTKLEEDEKYNRLTALKLFAMTSSMVISVNELAPFGKTGPTAVFYLLLAGLIWFVPITQMAGEMASVNGWDKGGIFTWVKGSLGDRAGWTAMFYQWIHITVGMNTMMYVIIGALSITFDTPWFNTTPSIRFLLMMVIIWSITLVEMVGVRKIGHIAEWLFGLGIALPVILLIITFFVYLLQGRPLYMHLSLNNIFPHHLTGATLVAFVPFVLAFCGGEASAPHAKYLENPKKYSTVMLALAVTAISFDLLGSTAIGMTIPKDQIQNSTGFVYAFGKILDSIGLPGDVIKKFIGVLLAAGIIGELGNWLAGPSQGMFEAAKEGYMPKFFAKSTDRDVPMRLIVLQTLIVTASAILITFTSGKNSDFAFNVSLAATTAQYLMVYILMLISYIVL…	inner membrane	Multi-transmembrane	Membrane	Sec-(SPI)	N				1	1	59.259	531	0.00033028

## Sheet: Ljohnsonii C1-10
Strain	Sampling ID	Protein Name	Locus Tag (PF01 Genome)	Product	Seed Function	Seed Category	Seed Subcategory	KO	GO	COG ID	COG Major Grouping	COG Category	COG Gene	COG Function	Amino Acid Sequence	Localization Class	Subcellular Localization	Cellular Destination	Pathway	Signal Peptide	Cleavage Site	Contaminant	Reverse	Number of proteins	Peptides	Mol. weight [kDa]	Sequence length	PEP	Oxidation (M) site IDs	Oxidation (M) site positions
C1-10	93	levansucrase	PF01_13400	levansucrase				K00692	GO:0009758, GO:0050053	COG1621	3	G	SacC	Beta-fructosidases (levanase/invertase)	MLENKNHKKISLSGKSLLMGTLSTAAIILSASTANAATNESNTTASQNQTTSLTNVETKNNSQSIQRNEKVANQAANINEAPVGSAPVLDTPSSATDTTPGTDLSNNGSESVITDNSKNNDSKKKDTTQDISEKPELKGKIKDIVKNSGINADDLNSDQINNLNKVTFEGNPEDGTKLTLNDLDVIGQALVERNPKYAVPYFNAKEIKNMDAAVTKDAQTGKTETLEIWDSWPVQDPITGYVSNYKGYQLVIAMMGMPKKNDNHIYLLYNKYNDNNFSHWRNAGSIFGYEETPDLQEWSGSAIVNKDDSIQLFYTRNDTSNGKINDQQLATANLKLRVDNNGVSIVSVDNDHVIFIGDSKKYQTYDQFANGINRNKDNYTLRDPHVVEEENGDRYLVFE…	Secreted	LPxTG Cell-wall anchored	Cell Wall	Possibly Tat/Sec-(SPI)	Y	Found LPxTG motif: LPETV			1	16	87.185	797	0	50	518
C1-10	104	hypothetical protein C1-10_104	PF01_11710	hypothetical protein							5				MMRKVKKRSIITSLGAAAMLASLSVGGTAFAASTTSAESSTATTDQAKTYQTQLEEHKNLQAYTNPLTVRALTTTKGVLPDATSGISNWSQVPAGTVAAWDNKPEVNKAGTSYGTVYVTFPDGSRSRLAVYVTVKDSAASQSSENTNTTSSDKNSSAMVASKSTAKSSQVESEAKTSAKDTDNDTEKSTTVEKADKDQAAKSSSKANKDVVVKDLGSTTVTEKNVSVVSNAKDKDKSSNPISVATRLPETVAKATNPFVIICGALIAAVSGAVIWSKKLKKRN	Secreted	LPxTG Cell-wall anchored	Cell Wall	Possibly Tat/Sec-(SPI)	Y	Found LPxTG motif: LPKAG			1	3	29.499	283	1.4151e-140
C1-10	158	surface protein, aggregation promoting factor	PF01_15900	surface protein, aggregation promoting factor; surface protein, aggregation promoting factor	; C4-type zinc finger protein, DksA/TraR family	; Miscellaneous	; Plant-Prokaryote DOE project	K12797; K07274			5				MKFQSILTKSLAAAALTATGLVALNSQNTNDAQAATIVQNDTNVVTINNANSTVAVWDGVENANFTGKELVHGTTWKVIRTAYDVMGNKWYDLGANQWIMAKYTVEGGNAASAQVATPVAPQAQAPVQQVQPQTTVQAPVQKQQTTQVQQAKPATPAASQQASAQPAQAQTKQAPVASTQQTTQVQAPVQQKQQTAVQAQAPKTNYNYNVQRTYSAPVQQRTYSYAPAQKQTTQVAQPAQTQATTSYTSNVSGSEAAAKAWIAGRESGGSYSARNGQYIGKYQLSASYLGGDYSAANQERVADNYVKSRYGSWTGAQKFWQTNGWY ; MDMLNKNLKSTLTKTAAAAALTLAGAAIVNNTQNTVKAAEVTVGQQEKVVTINYLPHKSIAVWNSYGPDK…	Secreted	N-terminally anchored (with CS)	Membrane	Possibly Tat/Sec-(SPI)	Y	NSQNTNDA; NNTQNTVK			2	2	34.975	326	1.2141e-51
C1-10	130	enolase	PF01_08830	enolase	Enolase (EC 4.2.1.11)	Carbohydrates::Carbohydrates::Carbohydrates::Carbohydrates::Carbohydrates	One-carbon Metabolism::null::Central carbohydrate metabolism::Central carbohydrate metabolism::Central carbohydrate metabolism	K01689	GO:0000015, GO:0000287, GO:0004634, GO:0006096	COG0148	3	G	Eno	Enolase	MLKSVIENVHALEIFDSRGNPTVEVFVTLSNGVVGKAEVPSGASTGENEAVELRDGGSRLGGKGVMNAVNNVNTEINDALKGLDPHDQPNIDATMIALDGTPNKGRLGANAILGVSMATAAAAAKDNHQPLYRYLGGTDLEMPQTFHNVINGGEHADNGIDIQEFMITPVAKTSFRDGFEKIVNVYHTLKKVLEDMGYETGLGDEGGFAPNMKNSEEALKALHESIIKAGYKPGEDIAIACDCAASYFYNKEDGKYHLEGKVLTDEELADYYDKLLDEFPELISMEDPYDENDVEGMVKFTQSHKDRIQIVLDDFICTNPKLLNKAIHEGAGNASLIKLNQIGTVTETLETIRLSRKNGYNTMISHRSGETGDTFIADFAVAVNGGQLKTGAPARSERV…	Cytoplasm	Intracellular	Cytoplasmic	Possibly Tat/No Pathway	N				1	28	46.633	428	0	60;61;62;63;64;65;66;67;68	66;95;117;142;166;196;212;285;297
C1-10	142	pyridoxamine 5'-phosphate oxidase	PF01_07580	pyridoxamine 5'-phosphate oxidase				K07006	GO:0004733, GO:0010181, GO:0055114	COG3576	4	R	COG3576	Predicted flavin-nucleotide-binding protein structurally related to pyridoxine 5'-phosphate oxidase	MKKLNTNKLTDKQADLFKNNLVYIATVDENGNPQVGPKGSMTVLDPSHMQYLEKTKGAAFENIKNGSKVALVAADVPSHTAVQVLATPHVHEDDEYAKKIVSGTDTPNAFVVVLDIDEIFE	Cytoplasm	Intracellular	Cytoplasmic	Possibly Tat/No Pathway	N				1	7	13.195	121	0	72;73	41;49
C1-10	88	phosphoglycerate kinase	PF01_13820	phosphoglycerate kinase	Phosphoglycerate kinase (EC 2.7.2.3)	Cofactors, Vitamins, Prosthetic Groups, Pigments::Carbohydrates::Carbohydrates::Carbohydrates::Carbohydrates::Carbohydrates	Folate and pterines::CO2 fixation::null::Central carbohydrate metabolism::Central carbohydrate metabolism::Central carbohydrate metabolism	K00927	GO:0004618, GO:0006096	COG0126	3	G	Pgk	3-phosphoglycerate kinase	MAKLIVSDLDLKGKKVLVRVDFNVPIKNGVIGDDNRIVAALPTIKYIIDHGGKAILLSHLGRVKSDADKKELSLRPVAERLSELLEKPVTFVPENEGKEVEEAIDNMKDGDVVVLENTRFQDIDNDFGKRESKNDPKLGEYWASLGDVFVNDAFGTAHRSHASNVGIATAMKKAGKPAAAGYLLEKEIKFLGDAVENPVHPFVTILGGAKVSDKIGVIENLIPKSDHILIGGGMAYTFLAAQGHKIGKSLFEADKVELAKSLLEKAGDKIVLPVDNVAATEFSNDAPHEVVGDDIPDNEMGLDIGPKTVEKFRDILKDAKTVVWNGPMGAFEMPNYAEGTLEVGRALADLKDAVTIIGGGDSTAAAKQLGIAPKISHISTGGGASLNYLEGKELPGIAC…	Cytoplasm	Intracellular	Cytoplasmic	Possibly Tat/No Pathway	N				1	17	43.018	403	0	39	234
C1-10	36	N-acetylmuramoyl-L-alanine amidase, family 4	PF01_02040	N-acetylmuramoyl-L-alanine amidase, family 4	C4-type zinc finger protein, DksA/TraR family	Miscellaneous	Plant-Prokaryote DOE project		GO:0016787, GO:0044036, GO:0004040, GO:0009253	COG1705	1	NU	FlgJ	Muramidase (flagellum-specific)	MKKRTFTGIATAALITTAGISVTNNLKPDNPLKTGEGTVQAATYQQEFLDKAIPAATTASSKYGTYTSVMLAQATVESAWGQSGLAQEPNNNLFGIKGSYNGQSVNMNTGEYGNGGYYTTNAGFRKYPSYTESFEDNGALLRNQMGNYYSGTWVENSNNYAQATQNGLQGKYATDPNYAKTLNSVIATNGFDKYDPVTQVVNENRTVAQTTPVMSAPVDPSVGTQVDTARVGQNVNVTKYITYNNGVKRAFIGNGWINALAFSPITNNTTANNATANTNNSNKQTTTTNNQASQPVKTPVAQTQQAQPQAPAAPVKAATVETKKVAEVKTPAQTTTLNVKAETKAAQPVKQLATSLAATSVKKEEVKKEAVKAEPAKTTPVKVEAPKAENKETNSAPVV…	Secreted	N-terminally anchored (No CS)	Membrane	Possibly Tat/Sec-(SPI)	Y				1	4	74.568	698	7.1355e-120
C1-10	90	enolase	PF01_13800	enolase	Enolase (EC 4.2.1.11)	Carbohydrates::Carbohydrates::Carbohydrates::Carbohydrates::Carbohydrates	One-carbon Metabolism::null::Central carbohydrate metabolism::Central carbohydrate metabolism::Central carbohydrate metabolism	K01689	GO:0000015, GO:0000287, GO:0004634, GO:0006096	COG0148	3	G	Eno	Enolase	MSVITDIHAREVLDSRGNPTVEAEVYTELGGFGRAIVPSGASTGEHEAVELRDGDKSRFLGQGVLTAVENVNGEIAKAVIGLDVTDQRLIDQTMIDLDGTPNKGRLGANAMLAVSLASARAAADELGLPLYEYLGGPNAHVLPTPMMNVINGGKHADNNVDIQEFMIMPVGAKSLHEAVRMGAETFHTLKSLLQERGESTAVGDEGGFAPNLKNNEEPFEILVEAIQRAGYKPGQDISIAFDCAASEFYNKDTKKYVTVADGREYTAEEWTSLMEDIVDKYPVISIEDPLDENDWEGWKVFTERLGDKVQIVGDDLFVTNTNYLEKGIKMGVANSILIKLNQIGTLTETFEAIEMAKEAGYTAVVSHRSGETEDTTIADLVVATNAGQIKTGSMSRTDR…	Cytoplasm	Intracellular	Cytoplasmic	Possibly Tat/No Pathway	N				1	28	47.071	432	0	42;43;44;45;46	146;147;166;168;355
C1-10	25	D-lactate dehydrogenase	PF01_00770	D-lactate dehydrogenase	D-lactate dehydrogenase (EC 1.1.1.28)	Carbohydrates::Carbohydrates	Fermentation::Fermentation		GO:0008152, GO:0016616, GO:0051287, GO:0055114, GO:0048037	COG1052	3	CHR	LdhA	Lactate dehydrogenase and related dehydrogenases	MTKIFAYAIRKDEEPFLNEWKDAHKDIEVEYTDQLLTPETAKLAKGADGVVVYQQLDYTPETLQALADAGVTKMSLRNVGVDNIDMDKAKELGFEITNVPVYSPDAIAEHAAIQAARVLRQDKRMDEKMAKRDLRWAPTIGREVRDQVVGVVGTGHIGQVFMKIMEGFGAKVIAYDIFKNPELEKKGYYVDSLDDLYKQADVISLHVPDVPANVHMINDESIAKMKDGVVIANCSRGPLVDTDAVIRGLDSGKIFGFVMDTYEGEVGVFNEDWEGKEFPDARLADLIDRPNVLVTPHTAFYTTHAVRNMVTKAFDNNLKMINGEKPDSPVALDKNKF	cytoplasm	Intracellular	Cytoplasmic		N				1	22	37.64	337	0	1;2;3	162;216;259
C1-10	74	fructose-bisphosphate aldolase	PF01_05530	fructose-bisphosphate aldolase	Fructose-bisphosphate aldolase class II (EC 4.1.2.13)	Carbohydrates::Carbohydrates::Carbohydrates	CO2 fixation::null::Central carbohydrate metabolism		GO:0005975, GO:0008270, GO:0016832	COG0191	3	G	Fba	Fructose/tagatose bisphosphate aldolase	MAYLVNGNDIFKAARENHYAVGAYNTNNLEWTRALLRGAKETRTPLLIQVSTGAAKYMGGYKTVKDLVLNEMDNMDIDVPVILNLDHGDFESAKECIALGYSSVMFDGHNLPTDENLAKTKEIVKLAHERGISVEAEIGKIGENQGADGGELASVEDAKTFVAAGVDKLACGIGNIHGVYPEGWTGLNFDRLKEIAEAVPNEPLVLHGGSGIPQDQIEKAIQLGIAKININTEFQLAFQAATRKYIEDKMDLDKGNKGYDPRKLLRAGTDAITDSMKEMISWMGTAPIDSKESSVQFDEASLNEE	cytoplasm	Intracellular	Cytoplasmic		N				1	20	33.251	305	0	21;22;23;24;25;26	72;75;105;276;279;283
C1-10	89	triosephosphate isomerase	PF01_13810	triosephosphate isomerase	Triosephosphate isomerase (EC 5.3.1.1)	Carbohydrates::Carbohydrates::Carbohydrates::Virulence, Disease and Defense::Carbohydrates	CO2 fixation::null::Central carbohydrate metabolism::Detection::Central carbohydrate metabolism		GO:0004807, GO:0008152	COG0149	3	G	TpiA	Triosephosphate isomerase	MRTPIIAGNWKLHMNPEQTIEFVNAVKGKLPDPSKVESVIAAPAVDLYVLKKTAEGSNLHTGAENAYFEVEGAFTGETSPKVLNEMGIDYCIIGHSERRGYFHETDEDINKKAKALFANGVTPIICCGESLETREANKQDEWVVAQIKAALDGLTAEQVSKLVIAYEPIWAIGTGKTASADQAEEMCKTIRETVKDLYNEETAENVRIQYGGSVKPANVKELMSKPDIDGGLVGGASLDPESFLALVNYQD	cytoplasm	Intracellular	Cytoplasmic		N				1	19	27.338	251	0	40;41	14;86
C1-10	87	glyceraldehyde-3-phosphate dehydrogenase	PF01_13830	glyceraldehyde-3-phosphate dehydrogenase	NAD-dependent glyceraldehyde-3-phosphate dehydrogenase (EC 1.2.1.12)	Carbohydrates::Stress Response::Carbohydrates::Cofactors, Vitamins, Prosthetic Groups, Pigments::Carbohydrates::Carbohydrates	CO2 fixation::Oxidative stress::null::Pyridoxine::Central carbohydrate metabolism::Central carbohydrate metabolism		GO:0016620, GO:0055114, GO:0006006, GO:0050661, GO:0051287	COG0057	3	G	GapA	Glyceraldehyde-3-phosphate dehydrogenase/erythrose-4-phosphate dehydrogenase	MTVKIGINGFGRIGRLAFRRIMDLGEKSSDIEVVAINDLTTPALLAHLLKYDSTHGTFNHEVSATDDSIVVDGKKYRVYAEPQAQNIPWVKNDGVDFVLECTGFYTSKAKSEAHLKAGAKRVLISAPAGSDLKTIVYGVNDDTLTADDKIVSAGSCTTNSLAPMVNALQKEFGIEVGTMTTIHAYTSTQMLLDGPVRGGNLRSARAAAINIIPHSTGAAKAIGLVVPELNGKLNGHAQRVPVPDGSVTELVSILSKDVTADEVNEAVKKYESPSFAYNDHNIVSSDVLGMTAGSIFDPTQTMVTTAGDKQLVKTVAWYDNEYSFTCQMVRTLLKFATL	cytoplasm	Intracellular	Cytoplasmic		N				1	20	36.273	338	0	36;37;38	290;302;328
C1-10	63	50S ribosomal protein L7/L12	PF01_04460	50S ribosomal protein L7/L12	LSU ribosomal protein L7/L12 (P1/P2)	Protein Metabolism	Protein biosynthesis		GO:0003735, GO:0005622, GO:0005840, GO:0006412	COG0222	2	J	RplL	Ribosomal protein L7/L12	MALDTEKIIEDLKGASILELNDLVKAIEDEFGVSAAAPVAAAGAAGAGAEKTEFDVELTDVGQEKVKVIKVVRDITGLGLKDSKDLVDGAPKNVKEGVSEDEANDIKAKLEEVGATVTVK	cytoplasm	Intracellular	Cytoplasmic		N				1	11	12.449	120	0
C1-10	94	glucose-6-phosphate isomerase	PF01_13280	glucose-6-phosphate isomerase	Glucose-6-phosphate isomerase (EC 5.3.1.9)	Carbohydrates::Carbohydrates::Carbohydrates	null::Central carbohydrate metabolism::Central carbohydrate metabolism		GO:0004347, GO:0006094, GO:0006096	COG0166	3	G	Pgi	Glucose-6-phosphate isomerase	MSKVVHFDASKLTPFVHENELKEMQAMVTAADQELREGTGAGSDFRGWIDLPINYDKDEFDRIKKAAKKIQNDSEVLVGIGIGGSYLGAQASIEFLNSSFYGREKEKYPTVVFCGNSLSGSYLYDLLEWLGDKDFSINIISKSGTTTEPSIAFRVLKDKLIKKYGKEEAAKRIYATTDRAKGALKTEADAEGYEEFVVPDDIGGRFSVLSAVGLLPIAVAGGDIDAMMKGAADARAAYTDPDVLKDSPYQYAAMRNILYRKGYTTELLENYEPSLRMFGEWWKQLMGESEGKDQKGIYPSSANFTTDLHSLGQYIQEGRRNLMETVIRVEHPTHDVTIPDDKENLDQLNFLSGKTMNYVNDRAYEGVVLAHTDGGVPVMTVDIENQTAHTLGYLIYWFE…	cytoplasm	Intracellular	Cytoplasmic		N				1	19	49.91	447	0	51;52;53;54;55	227;228;254;277;426
C1-10	45	L-lactate dehydrogenase	PF01_03250	L-lactate dehydrogenase	L-lactate dehydrogenase (EC 1.1.1.27)	Carbohydrates::Carbohydrates	Fermentation::Fermentation		GO:0016491, GO:0055114, GO:0004459, GO:0005737, GO:0006096, GO:0016616, GO:0044262	COG0039	3	C	Mdh	Malate/lactate dehydrogenases	MSEEKIHKIILVGDGAVGSTYAFSLVQQGIAQELGIVDIVKERTQGDAIDLADATPWIAPKTIYSAEYSDAKDADLVVISAGAPQKPGETRLDLVNKNLKILSSIVEPIVESGFNGIFLVAANPVDILTHATWRMSGFPKDRVIGSGTSLDTGRLQKVIGEMEHVDPRSVNAYMLGEHGDTEFPVWSYNNVGGVKVSDWVKAHPEVGENKLEAIHKEVADMAYDIINKKGATFYGIGTALAFITKAILNNEHRVLPLSVPMDGEYGLHDIHIGTPAVVGRHGLEQVIEMPLNADEQAKMEASAKQLKEVMDKAFKETGVKVRQ	cytoplasm	Intracellular	Cytoplasmic		N				1	14	35.079	323	0
C1-10	162	N-acetylglucosamine kinase	PF01_16360	N-acetylglucosamine kinase	novel N-acetylglucosamine kinase of eukaryotic type (EC 2.7.1.59)	Carbohydrates	Aminosugars			COG2971	3	G	COG2971	Predicted N-acetylglucosamine kinase	MLKYMIGIDAGGTHSTAIAYDENGKELGRAESGPGQINNDYELGIKNIAQAVNELRDKIDGDCIKVLAGIAGLSVVGNAPEVAATISSMVGNIPTRAITDSLLALYNGLEGADGALVIAGTGSVVNGRQNGSLIAVGGYGSLLGDEGSGYAITKAALQAALLSWDKREKNSLIDLFVKEFNVDNMGEVPAKFYNLTSPEVASKAVKVAKLADNGDEDARKIIADQAHLLARDIIMCLDRYEDPKPMRVALTGSVLSNNAMMRSYMEAEVKEKYPDAVFSVSNGENARGVIFDKSKDYRYFTNHNDDE	cytoplasm	Intracellular	Cytoplasmic		N	KTAKADNN			1	14	32.85	307	0	78	89
C1-10	35	peptidase M13	PF01_01930	peptidase M13					GO:0004222, GO:0006508	COG3590	1	O	PepO	Predicted metalloendopeptidase	MALLNVRGGAGDITKPDLNARPQDNLYLAVNSEWIEKAKIPSDRSRISSFDGIDLNIEKSLMQDFADFADGKKKLPNVPNFEKAVELYKIANNFDKRNEDGAKPIKADLEEITSLRNLTDLNLRVADFYKNAFDLPISVSVDADMKDTKVHVVYFGGPGLFLPDTTTYDNPAAADLLKVLQDQSENLLKMAGVSEEDAKKYVEGALKFDKKLSKVLKSTEEWADYPAMYNPMPLSEFEDKFDSFKIDNFLSNLFTQKPEKIIVTEPRFLDHVEELINEDNFDEIKGWMVVKFINGVAAYLSQDFREAAFPFSQALSGQPELSSGTKQAYRLANGMFSEVVGVYYGQTYFGAEAKADVEDMIHKMIDVYEKRISENDWLSEDTKKKAIVKLRALILKIGY…	cytoplasm	Intracellular	Cytoplasmic		N				2	27	73.281	649	0	5;6;7;8	62;145;228;232
C1-10	67	molecular chaperone GroEL	PF01_04920	molecular chaperone GroEL	Heat shock protein 60 family chaperone GroEL	Phages, Prophages, Transposable elements, Plasmids::Protein Metabolism	Pathogenicity islands::Protein folding		GO:0005524, GO:0044267, GO:0005737, GO:0042026	COG0459	1	O	GroL	Chaperonin GroEL (HSP60 family)	MAKEIKFSENARHSLLKGVDKLADTVKTTLGPKGRNVVLEKSYGAPDITNDGVTIAKSIELENHFENMGAKLVSEAAQKTNDIAGDGTTTATVLTQAIVREGMKNVTAGANPVGIRRGIETATKAAVDELHKISHKVSTKDEIAQVASVSSASTEVGNLIADAMEKVGHDGVITIEESKGIDTELSVVEGMQFDRGYLSQYMVTDNDKMEADLDNPYILITDKKISNIQDILPLLQEIVQQGKSLLIIADDVDGEALPTLVLNKIRGTFNVVAVKAPGFGDRRKAMLEDIAILTGGTVISSDLGLELKDTKIDQLGKAGKVTVTKDSTTIVEGAGSKEAIAERVDQIKKQIADTTSDFDREKLQERLAKLAGGVAVIKVGAATETELKERKYRIEDALN…	cytoplasm	Intracellular	Cytoplasmic		N				1	17	57.517	543	0	17	487
C1-10	38	phosphoglyceromutase	PF01_02120	phosphoglyceromutase	Phosphoglycerate mutase (EC 5.4.2.1)	Carbohydrates::Carbohydrates::Carbohydrates::Carbohydrates	null::Central carbohydrate metabolism::Central carbohydrate metabolism::Central carbohydrate metabolism		GO:0004619, GO:0006096, GO:0016868	COG0588	3	G	GpmA	Phosphoglycerate mutase 1	MSKLVLIRHGQSEWNLSNQFTGWVDVNLSEKGVEEAKKAGRLIKEHGLEFDQAYTSLLTRAIKTLHYALEESDQLWIPETKTWRLNERHYGALQGLNKKDTAEKYGDEQVHIWRRSYDVLPPAIDDDNEYSQAHDRRYANLDPHIVPKAENLHVTLDRVMPFWEDHIAPDLLDGKNVIIAAHGNSLRALTKYIENISDDDIMDLEMKTGEPVVYTFDDKLDVVNKEKLDD	cytoplasm	Intracellular	Cytoplasmic		N				1	18	26.608	230	0	9;10;11	160;202;206
C1-10	146	glutamine synthetase	PF01_14560	glutamine synthetase	Glutamine synthetase type I (EC 6.3.1.2)	Nitrogen Metabolism::Amino Acids and Derivatives::Amino Acids and Derivatives::Cell Wall and Capsule	null::Glutamine, glutamate, aspartate, asparagine; ammonia assimilation::Glutamine, glutamate, aspartate, asparagine; ammonia assimilation::null		GO:0004356, GO:0006807, GO:0006542	COG0174	3	E	GlnA	Glutamine synthetase	MSKTITAEDIKKSVKDNDVRFLRLAFTDINGTSKAVEVPTSQLDKVLTNDIRFDGSSIDGFVRLEESDMVLYPDFSTWAVLPWGDEKGGKIGRLVCSVHKTNGEPFEGDPRNNLKRVLKEMKEMGFTDFDIGFEAEFHLFKLGEDGNWTTEVPDHASYFDMTSDDAGARCRRDIVETLESIGFEVEAAHHEVGDGQQEIDFRFDDALTTADRVQTFKMVVREVARKHGLYATFMAKPVEGQAGNGMHTNMSLFKDGKNVFYDKDGEFHLSDTALYFLNGILEHARAITAIGNPTVNSYKRLIPGFEAPVYISWASKNRSPLVRIPDAEEINTRLEMRSADPTANPYLLLAACLTAGLNGIKEAKKPMAPITSNVFEMSEEERAKRGIKPLPSTLHNAVK…	cytoplasm	Intracellular	Cytoplasmic		N				1	9	50.004	445	0	74;75	69;367
C1-10	134	elongation factor Ts	PF01_08410	elongation factor Ts	SSU ribosomal protein S1p, chloroplast	Protein Metabolism	Protein biosynthesis		GO:0003746, GO:0005622, GO:0006414, GO:0005515	COG0264	2	J	Tsf	Translation elongation factor Ts	MAKITAQLVKELRERTGAGVMDAKKALVEVDGDMDKAVQYLRDKGMAKAAKKADRVAAEGLTGVYVDGNVAAITEVNSETDFVSSNDKFVKLVNEATKTIAEGKPADMEAAEELKMADGTTLGQSFVDATATIGEKIVLRRFALEEKTDDQEFGAYQHNGGQIGVITVLEGADAATAKHLAMHIAAMSPKVISPDELDDEFITDQLAVMNHKIDQDNESRALVNKKPLPHLVYGSEKQLSDDVLAKAKEDIKAELKEEGKPEKIWDKIIPGKMQRFIDDNTQVDKQFAVLSQNYIMDDSKTVGEFLKEKGAKLVAFQRYEVGEGIEKKQEDFAAEVREQMK	cytoplasm	Intracellular	Cytoplasmic		N				1	13	37.512	341	0	69;70;71	182;187;209
C1-10	143	aminopeptidase N	PF01_07460	aminopeptidase N					GO:0008237, GO:0008270	COG0308	3	E	PepN	Aminopeptidase N	MTEVKRFYETFYPEHYDIYLDISREKKRFHGKTVVIGEAQEELVKLNQKYLKITSVRVDQKKADFNYNDKDEVINIEAGKVGKMKIEVDFEGKLTDTMMGIYPSYYEVDGEKKQLIGTQFETTFARQAFPCVDEPEAKATFALAIKFDEKPGESIISNQPEEKFKDGVHYFKPTLRMSSYLVAFVFGDMQRKLTKTKSGVEIGVFATRAHQAKELDFALDIAKRSIEFFEDFYETPYPLEHSYQVALPDFSAGAMENWGCVTYREAYLLLDPDNTSLEMKQLVATVIAHELAHQWFGDLVTMKWWDNLWLNESFANMMEYVAIDALEPNWKIWEMFQTSEVPAALQRDATDGVQSVHVMVNNPAEIDALFDSAIVYAKGSRMLVMVRALLGDEALREGL…	cytoplasm	Intracellular	Cytoplasmic		N				1	18	95.877	844	0
C1-10	55	aminopeptidase C	PF01_04210	aminopeptidase C	Aminopeptidase C (EC 3.4.22.40)	Protein Metabolism	Protein degradation		GO:0004197, GO:0006508	COG3579	3	E	PepC	Aminopeptidase C	MSKEITNDLINNFENDFNSSKANKIAARAAQENGIFKASQNLQTKIDLDPTFSIEIDTGKVANQKQSGRCWMFSALNTMRHSIQKNFKIKDFELSQNYTNFWDKFEKSNWFFENVIATADKDLGDRKVAFLFATPQQDGGQWDMLCGIIEKYGIVPKKVYPETANATNSSALNDTLNTLLRKDGLELRKMVQDGKSEEEVQERKNEMLKEVYRILAISLGVPPKTFDFEYKDDDGNYHRDAALSPQDFFKKYVGWDLSEYISTINAPTKDKPFHKVFSVEYLGNVEGGRQVRHLNLPIDEMKDLIITQLKNGEVVWFGSNVVKDSERQAGLLDTELYKRDDLFDVDFDMSKADMLDSGESLMDHAMVITGVDLVDGKPTKWKIENSWGEKPGFKGYFVM…	cytoplasm	Intracellular	Cytoplasmic		N				1	22	51.432	449	0	15	301
C1-10	79	phosphocarrier protein HPr	PF01_14360	phosphocarrier protein HPr	Phosphotransferase system, phosphocarrier protein HPr	Carbohydrates::Carbohydrates::Membrane Transport::Carbohydrates	Sugar alcohols::null::Sugar Phosphotransferase Systems, PTS::Monosaccharides		GO:0005351, GO:0009401	COG1925	3	G	FruB	Phosphotransferase system, HPr-related proteins	MEKREFHIIAETGIHARPATLLVQAASKFNSDINLEYNGKSVNLKSIMGVMSLGVGQGADVTITADGDDAKEAIEAIADTMKKEGLAE	cytoplasm	Intracellular	Cytoplasmic		N				1	5	9.3475	88	0	28;29	48;51
C1-10	167	phosphofructokinase	PF01_17320	phosphofructokinase	1-phosphofructokinase (EC 2.7.1.56)	Carbohydrates::Carbohydrates	null::Monosaccharides		GO:0008662, GO:0005975, GO:0016773	COG1105	3	G	FruK	Fructose-1-phosphate kinase and related fructose-6-phosphate kinase (PfkB)	MIYTVTVNPALDYVMQLEKVEAGSVNRSNDCQFLAGGKGINVSQILNQLDVDNTAWGFVGGFTGKELVRQLNVKKIESDFVTISDDTRVNVKIHAQKETEINAAGPKIDAQEITAFKARLDDLNEGDIVVLSGSLAPSLPTDFYEQLLPTIREAGAEFAIDTTGEALLATLKYHPLVIKPNHHELAALFDTTFANDQEMLEAAKKLLDMGAQNVMISMAGDGAYLVTKDHIYHASAAVGTAVNSVGAGDSMIAGFVGTYYKTHNVVEALKVGSACGGATAFTEDIAVKSQIDAVLPQITVEEVK	cytoplasm	Intracellular	Cytoplasmic		N				1	9	32.521	304	0	79	1
C1-10	31	D-alanine--D-alanine ligase	PF01_01440	D-alanine--D-alanine ligase	D-alanine--D-alanine ligase (EC 6.3.2.4)	Cell Wall and Capsule	null		GO:0008716, GO:0005737, GO:0009252,	COG1181	1	M	DdlA	D-alanine-D-alanine ligase and related ATP-grasp enzymes	MTDKIKVGLIFGGNSSEYEVSIMSAHNIYEEIDTNKFDVYPMWITNDGYLADDADSRKVLDNPKMEVANPHKVANISNIIELKDRPEIDVFFPIVHGNLGEDGCLQGLFRVLDKPFVGDDVLAAAVTMDKEMTKILAQRAGVPVAKWIAVKRFEYNDPDNEKLDYEYVASQLGSDLFVKPSNQGSSVGVSHVTNEKEYKVALAEAFKYDDKVLVEETVHGTEVETAVLGNDKPIVAGVGQIINAKDSFYTYENKYDDDSTSTLEIPAKLPEGIVETVRKNALKVFQATECSGLARIDSMLRSEDNEVVLTEVNALPGFTNISMYPKLFEEIGIPYTDLITKLIDYAMERYDHKKTLLHKHD	cytoplasm	Intracellular	Cytoplasmic		N				1	11	40.39	361	0	4	132
C1-10	91	phosphotransacetylase	PF01_13700	phosphotransacetylase	Phosphate acetyltransferase (EC 2.3.1.8)	Carbohydrates::Amino Acids and Derivatives::Carbohydrates::Carbohydrates::Carbohydrates::Virulence, Disease and Defense::Carbohydrates	Sugar alcohols::Lysine, threonine, methionine, and cysteine::Central carbohydrate metabolism::Sugar alcohols::Fermentation::Detection::Fermentation		GO:0016407, GO:0008152, GO:0016746	COG0280	3	C	Pta	Phosphotransacetylase	MKVFDSLKKKAEESKKVIVFPEGNDDRIIKAAVRLEKEGIVKPLLLGKPDEVIETAQSLNVDLGSIEIINPAVYPDFEKMCQDFIELRKGKNTLAEAKKILQDVSYFGTMLVYEGKADGMVSGATHSTANTVRPALQIIKTKKGMSRVSGAMIMERGDEKYIFADCAINIDPDSETLAEIAYQSSKTAEMIGLEPKIAMLSFSTKGSAKGPMVTKVQEATELVHQKYPDLICDGELQFDAAIVPRVGEAKAPGSAVAGHANVFIFPELQSGNISYKVAERLGGFSAIGPVLQGLAAPINDLSRGCKTEDVYLLAILTAAQANMEK	cytoplasm	Intracellular	Cytoplasmic		N				1	10	35.117	325	0	47	323
C1-10	41	cellobiose-specific PTS sugar transporter	PF01_02390	cellobiose-specific PTS sugar transporter	PTS system, cellobiose-specific IIB component (EC 2.7.1.69)	Carbohydrates	Di- and oligosaccharides		GO:0008982, GO:0009401	COG1440	3	G	CelA	Phosphotransferase system cellobiose-specific component IIB	MADKTIMLACSAGMSTSLLVSKMQNAAKEKGKDYKIFATAASGIQDEIDKEHPDVLMLGPQVQYMEDSVKKITDEAGIPLAVINMQDYGMMNGEHVLETAQELMGDK	cytoplasm	N-terminally anchored (with CS)	Membrane	Sec-(SPI)	Y				1	4	11.655	107	0
C1-10	145	hypothetical protein C1-10_145	PF01_14430	hypothetical protein							5				MKKEKYSAHNFIGKVFMPNQIDENKTYTAAIQEMENDPVFQKFIKDNGYENERASLVVFGPENFMFWYGILADDKQMPVAGLNKFELPASEIAEIDTPDSNLAFFSQPLNFVIPTFLDKLSKDGITMYENLGDSEKPYVLTKLNLETKELAQILYLDASSEESSK	cytoplasm	Intracellular	Cytoplasmic		N				1	3	18.828	165	5.2491e-287
C1-10	177	aluminum resistance protein	PF01_18670	aluminum resistance protein						COG4100	3	P	COG4100	Cystathionine beta-lyase family protein involved in aluminum resistance	MVLSWKENLPTELKEKVDKVDKMIEPRLEEIDEQVFYNQQRVLDIFRKHRVGEEDLVPSTGYGYDDVGRDKLEAMYADYFKTDDALVRPQFSSATHAIAVGLFSMLRPGDTLYYLTGMPYDTIQEVIGLAGDKPGNMKEWGIDFKHTDLLDNGEVDFEQARKDLQDPKIKVITIQRSLGYAVRASFTMEKIKKMLKFIKEVRPDVKIFVDNCYGEFSETEEPTFYGADMMAGSLFKNAGAGIVKAGAFLVGKKDLIEGAGSRLNVPGAGKGEGATWGYLRDMYQGFFMAAHTTGEALKGMIYTAALCEEMGMKVAPKWNDPRTDIVQTVTFGQPDPMVKFCAAIQHYSPMNSFVDPIPYHQDGYEDDVVMASGSFTEGSTIELSSDGPMRPPYRLYVQG…	cytoplasm	Intracellular	Cytoplasmic		N				1	17	47.309	422	0	80;81	282;288
C1-10	118	pyrophosphatase	PF01_10310	pyrophosphatase	Manganese-dependent inorganic pyrophosphatase (EC 3.6.1.1)	Phosphorus Metabolism	null		GO:0005737, GO:0016462, GO:0016787, GO:0030145	COG1227	3	C	PPX1	Inorganic pyrophosphatase/exopolyphosphatase	MAKELIFGHQNPDTDAIGTAIAYSYLQNKLGYDTEAVALGEANDETKYALNKFGFTAPRVIKTASNEVDAVMLVDHNEPQQSVSDIDKVKVTHVVDHHRIMNFNTADPLYYRAAPVGCTSTIMWQMYNEKEIEIPQDIAGIMLSAIISDTLLLKSPTTTDQDKEAVVSLANIAGVDYKEYGLKMLKAGTNIADKSEEDLIDLDAKSFELNGSNVRVAQINVVDLPEALERKDAFLKAMDEASKREGYDMFMLLITNILDSDSEALVVGSDESKAKFEKAFNAKLSDSEVKLPGVVSRKKQVVPPLTNAFEA	cytoplasm	Intracellular	Cytoplasmic		N				1	9	34.232	311	0	58;59	249;251
C1-10	106	30S ribosomal protein S1	PF01_11400	30S ribosomal protein S1	SSU ribosomal protein S1p	Protein Metabolism	Protein biosynthesis		GO:0003723, GO:0003735, GO:0005840, GO:0006412	COG0539	2	J	RpsA	Ribosomal protein S1	MTDNSNQFLDALKEMQGVEVGNIVNVEVLSVEDGQIAVGVENAGVEGVITKREFTNDRDADLNQLVKPGNKFEALVLRRAGGDKENGEFFFSVTRLKEREAYKELEKVFEEGKTVEGTVTGAVRGGLLVDVGTRGFLPASLISNRYVSDLKPYIGKKMNLKITEIDPNKNRLILSRKDLIEQEREEAFENVASQLVVGDTVEGKVSRLTGFGAFVDVGGVDGLVHISEISYKHIDKPSDVLKAGQDVKVKVIGIDDDKHRISLSIKQTLPSPFEEATEGLHEGDIIEGEVKTLTSFGAFIEVADGIQGLVHVSEIANKHVDKPSDVLKVGQTVKVKVLSVDPSDRRISLSIKQADPNAAKSENNSRPRRRQDSVADKYMNDNDNGFALGDIIGDQLKDKD	cytoplasm	Intracellular	Cytoplasmic		N				1	6	43.813	400	1.4167e-199
C1-10	152	thioredoxin	PF01_15140	thioredoxin	Thioredoxin	Miscellaneous::Protein Metabolism	Plant-Prokaryote DOE project::Selenoproteins		GO:0045454	COG0526	1.3	OC	TrxA	Thiol-disulfide isomerase and thioredoxins	MEEIKELTPEKLKEITKNGKVVLLFSATWCPDCRFLDPFLPQIEKDNSDAKFYKIDRDGSIDVAKELNIFGIPSFVVYQDGKEIGRLVNKDRKTKEEVENFLNSLK	cytoplasm	Intracellular	Cytoplasmic		N				1	5	12.279	106	0
C1-10	153	hypothetical protein C1-10_153	PF01_15290	hypothetical protein						COG3679	4	S	COG3679	Uncharacterized conserved protein	MVNIYDNANQLAKDLQETEQFKDLKKSLENLKNNPESLDLYQRMDKLQQQILAAQNSGQPLSEEAQKEYQKINEEVRNNDELKDMITKEQALFQMINDVQQAMTKPIGDLYDDLKAK	cytoplasm	Intracellular	Cytoplasmic		N				1	4	13.649	117	0	76;77	95;103
C1-10	171	NADPH-dependent FMN reductase	PF01_17540	NADPH-dependent FMN reductase	Fumarate reductase flavoprotein subunit (EC 1.3.99.1)	Respiration	Electron donating reactions		GO:0016491	COG0431	4	R	COG0431	Predicted flavoprotein	MKLLAIVGTNADFSYNRFLDQFMAKRYKDQAEIEVYEIADLPRFKKEAQPDSKVEEFKNKIREADGVIFATPEYDHGIPSALKSAMEWTGSHAQGNADVMKMKPAMVLGTSYGIQGASRAQEEMREILLSPDQSANVLPGNEVLIGHAADKFDKNTGDLLDQETIHAIDLAFNNFVKFVEQAQK	cytoplasm	Intracellular	Cytoplasmic		N				1	6	20.572	184	0
C1-10	69	oligoribonuclease	PF01_05020	oligoribonuclease	FIG146085: 3'-to-5' oligoribonuclease A, Bacillus type	RNA Metabolism	RNA processing and modification		GO:0016787, GO:0030145	COG0618	4	R	COG0618	Exopolyphosphatase-related proteins	MATFDEIYEKIKEYPTIILHRHTSPDPDAIGSQAGLARSLRLAFPDKKILCAGENDEGDLIWINKMDEVKPEDYKGALVITTDTANTPRISNKNYDKGDLLIKIDHHPDVDPYADMSYVDPDAPAASEIIFDFLKAENLPITKEVAAALYAGIVGDTGRFMYPETSAHTFDVAAELTKTGINITDIAREIADVTFDEAKLQALAMDKMEIDPVGAAYTILMQDDLKKMGLTDDQANVAVSTPGRIKDVLAWNVFVEKPDGTFRVHYRSKGPVINHLAEQHDGGGHALASGANAKDMDEVKQVFNEVVEVTKKYKEEHGTNK	cytoplasm	Intracellular	Cytoplasmic		N				1	9	35.407	321	0	18;19	116;161
C1-10	124	peptidase T	PF01_09440	peptidase T	Acetylornithine deacetylase (EC 3.5.1.16)	Amino Acids and Derivatives	Arginine; urea cycle, polyamines		GO:0005737, GO:0006518, GO:0008270, GO:0045148, GO:0008152, GO:0016787	COG2195	3	E	PepD	Di- and tripeptidases	MAEYPNLLPRFLKYVKVNSRSDEHSDRFPSTEREENFQKNVIMKDLVELGLKDVHYNQKSGCVIATIPSNIDYEVPTFGLLAHCDTADFNSVDVKPQITENYDGESKIQLGDTEFYLDPEFFPHLKNYKGQTIISASGDTLLGGDDKCGISELMTFAEYLMEHPEEKHGEIKLAFTPDEEIGTGAEYFDVEEFGADFAYTVDGEAPGKLDWGTFSAAQFGLDIQGVNVHPAVAKGQMINAIQVGIDFHNQLPEHDRPEHTEGREGFFHLMNFDGTVDSAHMDYIIRDFERDGLEKRKNLVKDIVKKMNDEFGTERIKLKMWDQYYNMADELEKHMEIVDLARDAYKAEGLTVNEDPVRGGTDGSQLTYMGLPCPNLFAGEENMHGRYEYTVLESMWKAV…	cytoplasm	Intracellular	Cytoplasmic		N				1	5	47.23	415	0
C1-10	172	NADPH-dependent FMN reductase	PF01_17550	NADPH-dependent FMN reductase	Fumarate reductase flavoprotein subunit (EC 1.3.99.1)	Respiration	Electron donating reactions		GO:0016491	COG0431	4	R	COG0431	Predicted flavoprotein	MKLFAIVGSNADHSYNRDLLNFIKKHFTDRYDIELGEVKDLPMFKEGVKEPAAVASFAKKVADADAVLISTPEQQHSVPSSLKSALEWLSSAEHPFKDKPIVIVGTSVLPQGSARGQSHLKLVLSSPGFGAKVFNGDEFMMGTAPEQFDENGNLPAGTVKFLDHFFDEFDGFYAEVSK	cytoplasm	Intracellular	Cytoplasmic		N				1	7	19.54	178	0
C1-10	92	acetate kinase	PF01_13430	acetate kinase	Acetate kinase (EC 2.7.2.1)	Amino Acids and Derivatives::Carbohydrates::Carbohydrates::Carbohydrates::Carbohydrates	Lysine, threonine, methionine, and cysteine::Central carbohydrate metabolism::Sugar alcohols::Fermentation::Fermentation		GO:0006082, GO:0016301, GO:0016774, GO:0005622, GO:0008152, GO:0016310	COG0282	3	C	ackA	Acetate kinase	MKKVLAVNSGSSSFKYKLFSLDNEEVIASGMADRVGLPGSVFTMTLADGSQHDEQSDIANQEEAVQKLLSWLKEYNVIDSLEDIAGVGHRVVAGGEEFTDSTVITEDNLWKIYNMSDYAPLHNPAEADGIYAFMKVLPNVPEVAVFDTSFHQSLDPVQYLYSVPYKYYEKFRARKYGAHGTSARYVSRRTADLLNKPVEDLKMVLCHLGSGASVTAIKDGKSFDTSMGFSPVAGITMSTRSGDVDPSLLQFIMKKGNITSFNEVIKMLNTESGLLGLSGISPDMRDIEKAIKNGDKQAQLTKDIFINRIVRYIGAYMTEMGGLDVLVFTAGIGEHDASVRKQIMDGLTWLGLEYDEEANKANHEGVITTPNSKITAMIVPTNEELMIARDVVRLAKLDK…	cytoplasm	Intracellular	Cytoplasmic		N				1	7	44.34	402	0	48;49	31;44
C1-10	139	transcription termination factor	PF01_07780	transcription termination factor	Transcription termination protein NusB	RNA Metabolism	Transcription		GO:0003723, GO:0006355, GO:0006353	COG0781	2	K	NusB	Transcription termination factor	MTQHEMRRIAMQAIYLANQGKLTDAEEVCQKALKTLELKDFPDYSTELVNGVLANKEALDEQLSKYLKKGWRLNRINEIDLAILEVALYEMQNSKVIDPVAALNEALNLCDEFSSKESKKFINGLLANFIKKD	cytoplasm	Intracellular	Cytoplasmic		N				1	2	15.135	133	2.3885e-84
C1-10	73	dipeptidase PepV	PF01_05300	dipeptidase PepV	N-succinyl-L,L-diaminopimelate desuccinylase (EC 3.5.1.18)	Amino Acids and Derivatives::Amino Acids and Derivatives	Lysine, threonine, methionine, and cysteine::Arginine; urea cycle, polyamines		GO:0008152, GO:0016787, GO:0008270, GO:0016805,	COG0624	3	E	ArgE	Acetylornithine deacetylase/Succinyl-diaminopimelate desuccinylase and related deacylases	MEELDYKKLAQEKKDAILNDLKELIAIDSSEDLNNTSKEYPVGPGPVKAMKKFLSFAKRDGFDTENFDNYAGRINMGSGDKRVGIIGHMDVVPAGEGWKTDPFKMTIKDGKIYGRGSADDKGPSLAAYYGMLILKEHGFKPKKKIDFVLGTNEETNWVGIDYYLKHQPAPDVAFSPDAEFPIINGEQGIVTLKLDFKFDPSQGDVKLWTFQSGIATNVIPQTAHAQLEGDIDGIKEKFDLFLKEHKLEGKAEMLSGRLALTLTGHGAHASAPETGRNAATYLALFLDSLNFDGQAKNFLHFLATVEHKDFNGKKLGIFHHDDLMGDLTSSPSMFNFEGQNAYLLNNVRYPQGIEPEEMVKNINEKFGDILDARVEGSAEAPHYVPGDDPIVKTLLSVYE…	cytoplasm	Intracellular	Cytoplasmic		N				1	8	51.411	465	9.7795e-244
C1-10	131	adenine phosphoribosyltransferase	PF01_08750	adenine phosphoribosyltransferase	Adenine phosphoribosyltransferase (EC 2.4.2.7)	Nucleosides and Nucleotides::Regulation and Cell signaling	Purines::null		GO:0003999, GO:0005737, GO:0006168, GO:0009116	COG0503	3	F	Apt	Adenine/guanine phosphoribosyltransferases and related PRPP-binding proteins	MAIDFKEHIASVQDFPNKGIVFRDITPILQDGKLYRAATHELADYAKSRGAEVIVGPEARGFIVGCPVATELGVGFVPARKPHKLPREVESASYDLEYGSNVLEMHKDAIKPGQKVVICDDLMATAGTLHATKELIENLGGEVVGAAFYIELTDLKGREQFPDLDIYSLVKYSDA	cytoplasm	Intracellular	Cytoplasmic		N				1	3	19.135	175	1.1174e-118
C1-10	128	amino acid aminotransferase	PF01_09110	amino acid aminotransferase	N-acetyl-L,L-diaminopimelate aminotransferase (EC 2.6.1.-)	Amino Acids and Derivatives	Lysine, threonine, methionine, and cysteine		GO:0009058, GO:0030170	COG0436	3	E	COG0436	Aspartate/tyrosine/aromatic aminotransferase	MPKLANDLSLTKNTRLNSLGPSKIRAFDEKASQIPGIIKLTIGEPDLNTPDHVKDAAIADIKANDSHYAPQAGKPELLEAISNYLDRSLDVKYDPKTEICVTVGATGALNDVFMSILNPGDKILVPTPVWALYFQLIKLTGAIPVQIDTSKDDFILTPEHLETVLQNEGKGAKAIILTDPSNPTGRVYPAATLKALAEIITKYHLFSVMDEIYGELVYDNNVHHSLSQYIPERNILISGLSKAYAMTGWRLGYIAAPADIMKTIQKVNAFLVTSVTDNVQAAAIEALNNGQADPLEARKIYEDRLEFMKTGLEKLGFEMSTPQGAFYIFAKIPDTFGTDDEAFANELATKAKVGVTPGRYFGKGGQGYVRMSYASSTEQLQEALKRIAKFVENI	cytoplasm	Intracellular	Cytoplasmic		N				1	6	43.133	394	0
C1-10	166	oligopeptidase PepB	PF01_17200	oligopeptidase PepB					GO:0004222, GO:0006508, GO:0008237, GO:0008270	COG1164	3	E	COG1164	Oligoendopeptidase F	MALPTRNEVSDDLKWDLSRVFKDDREWEKEYNQIVTEIKNLGRFKGNLAKSGQDLYEGITEILSVNRRLEKVYVYATMSSDVDTSNTHYLGLVAKAQSLANQMSAAISFVDPEILSIPEETLAKFMQDEPRLKEYQHRLEQITKKRPHTLPASEEKIIAAAGDAMGTSANTFNVLTNSDMEYGYVQDEDGEMVQLSDGLYSLLIQSQDRNVRKNAFDVMYASYGQFENSLASTLSGEVKAHNFNAQVHKYNSAREAALSENGVPTAVYDTLVKEVNSHLDLLHRYVSLRKKILGLSDLQMYDMYVPLTGEPSLSYNFEEAKNEARRALAPLGKDYLEHVDYIFNNRVIDVVESQNKVTGAYSGGSYDTDPYELLNWEDNLDSLYTLVHETGHSVHSWYT…	cytoplasm	Intracellular	Cytoplasmic		N				1	4	68.638	602	1.3669e-183
C1-10	77	phosphoketolase	PF01_06630	phosphoketolase	Fructose-6-phosphate phosphoketolase (EC 4.1.2.22)	Carbohydrates::Carbohydrates	Fermentation::Central carbohydrate metabolism		, GO:0005975, GO:0016832	COG3957	3	G	COG3957	Phosphoketolase	MAVNYDSQEYLKSVDAYWRAANYLSVGQLFLMNNPLLKRELKAEDVKPKPIGHWGTIVPQNFIYAHLNRAIKKYDLNMFYIEGSGHGGQVMVSNSYLDGSYTERYPEITQDEKGMAKLFKQFSFPGGVASHAAPETPGSIHEGGELGYSLSHGVGAILDNPDVIAAVEIGDGESETGPLATSWFSSKFINPIKDGAVIPILQINGFKISNPTIVSRMSDEDLTKYFEGMGWKPYFVSAYKDGEFNGYKDHMEVHQEMAKTMDEVVEEIKAIQKHARENNDDSLVKWPMIVFRVPKGWTGPKFDLDGNPIENSFRAHQIPIPVAQDDMNHKEMLTDWMESYKPEELFNEDGSPKDIVKENTLSGDQRMAMNPVTNGGIDPKVLNMPDYRDFAIKFDKPGS…	cytoplasm	Intracellular	Cytoplasmic		N				1	13	91.485	801	0
C1-10	132	molecular chaperone DnaK	PF01_08700	molecular chaperone DnaK	Chaperone protein DnaK	Protein Metabolism::Stress Response	Protein folding::Heat shock		GO:0005524, GO:0006457, GO:0051082	COG0443	1	O	DnaK	Molecular chaperone	MSKVIGIDLGTTNSAVAVLEGKEPKIITNPEGNRTTPSVVAFKNGEIQVGEVAKRQAITNPNTIVSIKSHMGEEGYKVKVGDKEYTPQEISAFILQYIKKFSEDYLGEKVTDAVITVPAYFNDAQRQATKDAGKIAGLNVQRIINEPTASALAYGLDKDENDEKVLVYDLGGGTFDVSILQLGDGVFQVLSTNGDTHLGGDDFDQRIMDWLIQNFKEENGVDLSNDKMALQRLKDAAEKAKKDLSGVSSTHISLPFISAGEAGPLHLEADLTRAKFDELTDDLVQKTKVAFDNALSDAGLTVNDIDKVILNGGSTRIPAVQKAVKDWAGKEPDHSINPDEAVALGAAIQGGVISGDVKDIVLLDVTPLSLGIETMGGVFTKLIDRNTTIPTSKSQIFST…	cytoplasm	Intracellular	Cytoplasmic		N				1	5	67.116	624	3.0394e-159
C1-10	54	4-methyl-5(B-hydroxyethyl)-thiazole monophosphate biosynthesis protein	PF01_03860	4-methyl-5(B-hydroxyethyl)-thiazole monophosphate biosynthesis protein	ThiJ/PfpI family protein	Miscellaneous::Clustering-based subsystems	Plant-Prokaryote DOE project::null			COG0693	4	R	ThiJ	Putative intracellular protease/amidase	MTKVAVVFADGCEEVEGLSVVDVLRRLDIDCDMVGLDKKEINGDHHILLTCDKVVDDSLLEYDLVAFPGGRTGALNLRNNEKLAKLMIQRNKEGKWDAAMCAAPIALGHYGLLEGANYTCYPGFEKEIEKECPNGHFSTDITVVDKEHKIITSRGPATAWAYAYTIAQTLGYDTKELEKAMLYDYLAKNINQSL	cytoplasm	Intracellular	Cytoplasmic		N				1	3	21.535	194	0
C1-10	21	DNA polymerase III subunit beta	PF01_00020	DNA polymerase III subunit beta	DNA polymerase III beta subunit (EC 2.7.7.7)	DNA Metabolism	DNA replication		GO:0003677, GO:0003887, GO:0006260, GO:0008408, GO:0009360	COG0592	2	L	DnaN	DNA polymerase sliding clamp subunit (PCNA homolog)	MQFTINRNLFLENLNNAMRAISSRATIPILSGIKLTLTDEMLTLTGSDTDISIEIQIPVNDDLIVQSTGSIVLPARFFSEIVKKLPGKDFSFEVKESFQTKIVSENTEFMINGLDANNYPHLPEISTDASFKISGKTFREIINETVFAVATQESRPTLTGVNFIFNNSSIKAVATDSHRLSQRQISLENGPQTSTDLIIPGKSLVELSRIIGESDPEITVNPGENQVLFEVGNIAFYSRLLDGQYPDTDRLIPTESTTSVEFELPVLARSLERASLLTHESRNNVVKMTLDVQNQLVKLQGDSPEIGNVEEEIGFKNLEGEGLTISFNPDYLREALRASITDSIIMNFTQPLRPFTVIPAKQDVNFTQLITPVRTF	cytoplasm	Intracellular	Cytoplasmic		N				1	9	41.819	376	0
C1-10	164	oxidoreductase	PF01_16660	oxidoreductase						COG2461	4	S	COG2461	Uncharacterized conserved protein	MAEPKWLQDLKEEDYIKEDFDATGKSRYTVEGIDKNDPDWLNKAAKKVHAAEGDDYVKLDAGLLTVNQINWMLRRAFGELTYVDDNNQFLWYNRPTDPNKKMLAKRTPDQVGDTMGAVHPDIRNVIPEAKKVIYALRNKIDGHDEVKMPVPNGNRHKLILHDYKRIEDDEGNYVGTYEWVQDIYPFVKYFCETTGQKLVDDPDATTGATYKRDEVDTATGASKHEEHVEKKQEETDTSSGASEY	cytoplasm	Intracellular	Cytoplasmic		N				1	5	28.022	244	0
C1-10	51	50S ribosomal protein L18	PF01_03620	50S ribosomal protein L18	LSU ribosomal protein L18p (L5e)	Protein Metabolism	Protein biosynthesis		GO:0003735, GO:0005622, GO:0005840, GO:0006412	COG0256	2	J	RplR	Ribosomal protein L18	MISKPDKNKLRLKRHKRIRGKISGTAERPRLSVFRSNKNIYAQLIDDVEGVTLASASTNDKNISAEGSKMEQAAEVGKALAETAAKKNIKSVVFDRSGYLYHGRIQALADAARENGLEF	cytoplasm	Intracellular	Cytoplasmic		N				1	2	13.131	119	0
C1-10	48	elongation factor P	PF01_03440	elongation factor P	Translation elongation factor G	Protein Metabolism::Protein Metabolism	Protein biosynthesis::Protein biosynthesis		GO:0005525, GO:0003924, GO:0003746, GO:0005622, GO:0006414	COG0480	2	J	FusA	Translation elongation factors (GTPases)	MANKREFPLDKTRNIGIMAHIDAGKTTTTERILYYTGKIHKIGETHEGDSQMDWMEEEKERGITITSAATTAQWKDYRINIIDTPGHVDFTIEVERSLRVLDGAVTVLDAQAGVEPQTENVWRQAETYGVPRIVFVNKMDKIGADFDKSVKSLHERLNANAQAVQMPIGSADTFEGVIDLINMVADVYDEDKLGSKWDTIPVPDEYKEEALKRRNELIEAVADVDDGIMDKYLGGEEISNDELKAAIRKATLNLEFFPVYAGSAFKNKGVQMMLDGVVDYLPSPLDVKPYVAHDPKTGDEVELMADDKKPFAALAFKIATDPFVGRLTFIRVYTGSLQSGSYVLNASKNSRERVGRLLQMHANSRTEIPEVFSGDIAGAIGLKNTTTGDSLTDPAHPLI…	cytoplasm	Intracellular	Cytoplasmic		N				1	5	76.916	698	4.9171e-147
C1-10	84	thioredoxin reductase	PF01_14000	thioredoxin reductase	Thioredoxin reductase (EC 1.8.1.9)	RNA Metabolism::Protein Metabolism::Sulfur Metabolism	RNA processing and modification::Selenoproteins::null		GO:0016491, GO:0055114, GO:0004791, GO:0005737, GO:0019430, GO:0050660	COG0492	1	O	TrxB	Thioredoxin reductase	MAEKKNYDVIVIGAGPGGLTAALYAARANLKVVILDRGIYGGQMNNTAGIDNYPGFVDIQGPELGEKMYQTATNAGAEFAYGDVQSIIQDGNKKIVKTDSGEYEAGAVVIATGAVHKHLGVPGEEEYAGKGVSYCAVCDAAFFRDEDVAVVGGGDSAIQEGLYLAQSAKSVTVIHRRDQLRAKAELQKKAFENDKMKFIWNAQTEEIVGDGNKVTGVKYKDKETGEEKEIKVAGVFIYVGIQPQTDAFRDLGITDDQGWILTDDHMRTKVDGVFALGDVRAKELRQIATAVGEGSIAGQEVYNYYQGLDED	cytoplasm	Intracellular	Cytoplasmic		N				1	11	33.507	311	0
C1-10	83	glycerol-3-phosphate dehydrogenase	PF01_14010	glycerol-3-phosphate dehydrogenase	Glycerol-3-phosphate dehydrogenase [NAD(P)+] (EC 1.1.1.94)	Fatty Acids, Lipids, and Isoprenoids::Carbohydrates	Phospholipids::Sugar alcohols		GO:0005737, GO:0016616, GO:0046168, GO:0051287, GO:0055114, GO:0004367, GO:0006072, GO:0009331, GO:0005975	COG0240	3	C	GpsA	Glycerol-3-phosphate dehydrogenase	MAKIAVLGNGSWGSVLGSMLADNGNDVVLYGNIDSVNQEINEHHTNTHYMKDWKLNPNVPATGDLEKALDGAEIVLFVLPTKAVRIVAKNVRKILDKTGATPLLVTATKGIEPGSKKLISDILTEEVYPNDSEKIVAISGPSHAENVAQKDLTAIACASTSEENAKRVQKIFSNNYVRFYINDDLVGVEVGGAVKNVIAIAAGILVGKGYGDDAKAALMTRGLAEITRLGVKYFGAKPMTFSGLSGIGDLIVTATSQNSRNWRAGKQIGEGKSLDYVLDHMGQVVEGATTVKAVHELAEEKNIDMPISEAIYRVLYENADVDQEIKTMMGRNPKPEIQL	cytoplasm	Intracellular	Cytoplasmic		N				1	6	36.436	339	0
C1-10	148	transcription elongation factor GreA	PF01_14660	transcription elongation factor GreA	Transcription elongation factor GreA	RNA Metabolism	Transcription		GO:0003677, GO:0032784	COG0782	2	K	GreA	Transcription elongation factor	MAEKVYPMTAEGKEKLQKELKNLKLVKRPEVIERIKVARSFGDLSENSEYDAAKDEQSAVEQRIVQIEQMLKYAQVVDADSVDPNEVSIGKTVTYTEVGTDDPETYTIVGSDESDPLNGKISNDSPIAQALLGKKKGEKVTINTPGGTFDVTINDVKTLN	cytoplasm	Intracellular	Cytoplasmic		N				1	5	17.592	160	0
C1-10	169	UDP-N-acetylmuramoylalanyl-D-glutamate--2,6-diaminopimelate ligase	PF01_17380	UDP-N-acetylmuramoylalanyl-D-glutamate--2,6-diaminopimelate ligase	UDP-N-acetylmuramoylalanyl-D-glutamate--2,6-diaminopimelate ligase (EC 6.3.2.13)	Cell Wall and Capsule::Virulence, Disease and Defense	null::Resistance to antibiotics and toxic compounds		GO:0005524, GO:0005737, GO:0008360, GO:0016881, GO:0051301, GO:0009058, GO:0016874	COG0769	1	M	MurE	UDP-N-acetylmuramyl tripeptide synthase	MSDSSISLNTCILILKEHHLLKSSAVQDAVPTKMDYISYDSRDIKTNTLFFCKGKGFRPTYLSMAKDSGATCYVAEQPYPEGKGMHALVVRDVTKAMALLSAAFYRFPQDDLYVVAFTGTKGKTTSAYFLKGMLDQINGGRTALFSSVDDIVGPKPEDKFKASLTTPESLDLFRDMRTAVDNGMTHLVMEVSSQAYKKNRVFGLTYDLGFFLNITPDHIGPNEHPNFADYLHCKLQLMVNSRKCIINAMSDHFDEIYAAATTTTNPDSIYLFARNDFENPNLKQPIDFRFQSVETDMKETEFKLFCASDKAKKLPIAGDYTLQMIGDFNEMNGTAAIIGAGLAGENYEECAKGIRHVTIPGRMEALPSKNHGTVIVDYAHNKASMMALMSFMQREFNNP…	cytoplasm	Intracellular	Cytoplasmic		N				1	4	58.008	523	1.4072e-79
C1-10	135	peptidase C69	PF01_08140	peptidase C69					GO:0006508, GO:0016805	COG4690	3	E	PepD	Dipeptidase	MKHLSACTTILVGKKASIDGSVMISRNDDTAGAITPQKFIIEPAVHGEKGRKIKSWLNKFEMELPEDAQRVPAVPNVDYKKLGYYDESGINQKNVAMSCTESTYGNERTLAFDPLVKDGLDEDCMQTVVLPYIDSARDGVKRLGSLIKKYGSPAGNSVLFGDKDEVWYMEIVTGHHWVAQRIPDDCYAATGNRVAIQQVNFDDPDNFMWSEGIQEFVEEHHLNPDHEGWNFRHIFGTYTEQDRHYNTSRQWYIQKLFSPEIEQDPEDPDIPFIRKASKKLAKEDIEFALGSHYQDTPFDPFGHGTEEEKHRYRPIGLNRTQNSHILQIRSDVPKEMAGIMWLCIGGPTFTPYIPFFANMNETDPSFNNTSMTYNKDDAWWYYKSLAALVESHYPQFVQL…	cytoplasm	Intracellular	Cytoplasmic		N				1	10	54.643	474	0
C1-10	32	tagatose-6-phosphate ketose	PF01_01530	tagatose-6-phosphate ketose	Predicted galactosamine-6-phosphate isomerase (EC 5.3.1.-)	Carbohydrates	Aminosugars		GO:0005975, GO:0030246	COG2222	1	M	AgaS	Predicted phosphosugar isomerases	MFTKTDAELKQMGADITTREIQQQPSLWKETFKIYKEKKTEIDNFLTKITKKFDKVKVIFTGAGTSAYVGNTVMPYLRKHGDRTKYDFEAIDTTKIVSTPEDYLEEDTPTILVSFARSGNSPESAATVELAKQLVTNLYQIAITCAPEGHLAQDLKDDPNGLVLLMPAKSLDQGFAMTGSFSCMSLATLLVFDTRSDAEKEAIVNEIAEMGQSVIDREDEIQKLVDINFDRITYIGSGALGGLAEEARLKILELTAGKIAALFDTSMGLRHGPKSFLDKKTIVFDFVSNNTYTRKYDLDILDEIKADQIVPLVMGVGQLKKGQDFEGKFFAFAGKEVPDAYLALPDIMFGQTIALLTSIKVGNTPDTPSPTGTVNRVVKGVTIHKFIK	cytoplasm	Intracellular	Cytoplasmic		N				1	5	42.885	388	1.1194e-191
C1-10	82	hypothetical protein C1-10_82	PF01_14200	hypothetical protein						COG4835	4	S	COG4835	Uncharacterized protein conserved in bacteria	MDFKNMTPIVVRSFHYDLNDEQKVKNEVNVSLRQVYQDLEDGSQDEGKNGKYFEIAVPFEVSPAPGDFTVSGVITRVVQFVDYFGDGSDLEPSEYQLLSRPLVEEIETLTYEITQLTLDHPVNLSFKSNFNELNKDNQKDKDDK	cytoplasm	Intracellular	Cytoplasmic		N				1	2	16.546	144	1.2099e-48
C1-10	144	methionine aminopeptidase	PF01_07330	methionine aminopeptidase	Aminopeptidase YpdF (MP-, MA-, MS-, AP-, NP- specific)	Protein Metabolism	Protein degradation		GO:0004177, GO:0006508, GO:0008235, GO:0009987	COG0024	2	J	Map	Methionine aminopeptidase	MITIKSKRELQGMQKSGRVLAAMFEGLRDVIKPGISTWEIEEFAQDFMKKHGGRLSEQGFEGYKYGTCISVNDEIAHAIPRKDKILKEGDLVSVDVTCNVDGYETDSCTTYGVGEISAEDQKLMDVTKKAMYMGIDQAVVGNRIGDIGSVIQNYVEDENGYGDVRELVGHGIQPSIHEDPEVPHWGKAGHGLRLREGMTITVEPMVEAGGDWRIEQKTVSDPNDDWVYYATPDGSKAAQFEHTFAITPDGPKILTLQKPYDGYEKYLPHFLDED	cytoplasm	Intracellular	Cytoplasmic		N				1	5	30.554	274	0
C1-10	121	isopentenyl pyrophosphate isomerase	PF01_09960	isopentenyl pyrophosphate isomerase	Isopentenyl-diphosphate delta-isomerase, FMN-dependent (EC 5.3.3.2)	Fatty Acids, Lipids, and Isoprenoids::Fatty Acids, Lipids, and Isoprenoids	Isoprenoids::Isoprenoids		GO:0016491, GO:0004452, GO:0005737, GO:0008299, GO:0010181	COG1304	3	C	LldD	L-lactate dehydrogenase (FMN-dependent) and related alpha-hydroxy acid dehydrogenases	MSQRSQRKEEHLALAKMFFNSNKDNDFNHVHLIRPALPESAVSRDSISTEMFGHTISAPFFINAMTGGSDTSYTINQRLAKAAAAENIPMALGSASILEKEIDQIESFEVARQENPDGLIFANVNPTTDPKVAQKIVDALDANALQIHLNSVQEAVMPEGDRDFHWIDNLKEIRDTVDVPIIIKEVGMGIDPESLRTLLINDFSIIDLGGSGGTNFAQIENERRKTQKLNFLEDIGLSTVKTLLAARTIPVTKTIIAAGGITNALDIFKSLVLGAQYVGIANYFLQFASQDSETLIAAIQNLKYELKLLTALFGLDNISKADEVKYYLDTDLYNFTRQLYN	cytoplasm	Intracellular	Cytoplasmic		N				1	2	14.401	120	1.2717e-215
C1-10	80	phosphoenolpyruvate-protein phosphotransferase	PF01_14350	phosphoenolpyruvate-protein phosphotransferase	Phosphoenolpyruvate-protein phosphotransferase of PTS system (EC 2.7.3.9)	Carbohydrates::Carbohydrates::Membrane Transport::Carbohydrates	Sugar alcohols::null::Sugar Phosphotransferase Systems, PTS::Monosaccharides		GO:0016772, GO:0016310, GO:0005351, GO:0005737, GO:0008965, GO:0009401	COG1080	3	G	PtsA	Phosphoenolpyruvate-protein kinase (PTS system EI component in bacteria)	MSKTLKGIAASDGIAVAPAYLLVEPDLSFSKTSVSDVDAEVARFKKVVEESTKELEKVRDKAKESLGPEEAQVFDAHLLFLSDPEFTGAIETEIKDQKINAEAALDETAQKFITIFEGMTDNAYMQERAADVRDVSKRLMAHLLGKKLPDPAAIDHEVVVVAYDLTPSDTAQLNKKYVKGFVTDVGGRTAHSAIMARSLEIPAVVGTETITKDVKDGDMLIADGLDGDAIINPTDAQIEEYTKKGEAFAKQKEEWKKLKNEPSVTANGKKFIIAANIGTPNDMKGVKENGAEAIGLYRTEFLYMDSKDFPSEEAQFDAYKKVIEDMDGKQTIIRTCDIGGDKHLDYWDLPEEMNPFLGVRAIRLSMQYKDIFRTQLRALLRASAYGPLGIMFPMIGTLA…	cytoplasm	Intracellular	Cytoplasmic		N				1	22	64.01	579	0	30;31;32;33;34	283;391;430;431;463
C1-10	133	ribosome recycling factor	PF01_08430	ribosome recycling factor					GO:0006412	COG0233	2	J	Frr	Ribosome recycling factor	MANEVIEKAKDNMKKSIAVFQKELGGIRAGVANASLLDGIKVNYYGVPTPLTQMSSVSIPEARVLMVTPYDKSTLDDIEHAILASDLGITPANDGTVIRIVIPQLTGERRQEIAKQVGKLAEKGKIAVRNVRRDAMDTLKRQEKDGDITEDEQRSLEKQVQKVTDDATKEIDKLADQKSQEITQG	cytoplasm	Intracellular	Cytoplasmic		N				1	4	20.358	185	0
C1-10	43	DNA-directed RNA polymerase subunit delta	PF01_02700	DNA-directed RNA polymerase subunit delta	DNA-directed RNA polymerase delta subunit (EC 2.7.7.6)	RNA Metabolism	Transcription		GO:0006351, GO:0006355	COG3343	2	K	RpoE	DNA-directed RNA polymerase, delta subunit	MGLDDFQGQNKDELSMIEVARAILQDSGKRMAFADIVNAVQNFLGKSDEEIRERLPQFYTDMNTDGEFISMGDNVWALRSWFPYESVDEEVNHPEDEEDVPRKKHHKKVNAFIGDSDDDDIIDYDSDDPEDEDLDVDEEDTNEDDYSDDDLDDADDNELDDGIEGQLSELHQDDLDDDDE	cytoplasm	Intracellular	Cytoplasmic		N				1	3	20.728	180	0	12	31
C1-10	155	aspartyl/glutamyl-tRNA amidotransferase subunit B	PF01_15640	aspartyl/glutamyl-tRNA amidotransferase subunit B	Glutamyl-tRNA(Gln) amidotransferase subunit B (EC 6.3.5.7)	Miscellaneous::Protein Metabolism	Plant-Prokaryote DOE project::Protein biosynthesis		GO:0016884, GO:0016874	COG0064	2	J	GatB	Asp-tRNAAsn/Glu-tRNAGln amidotransferase B subunit (PET112 homolog)	MNFKSTIGLEVHFELKTKSKIFSPSPVSYGAEANTETNVIDWAMPGVLPRLNKDVYRLGIMVALATHSHVLPVTHFDRKNYFYPDNPKAYQITQFFQPLARDGYIEIEVRGKKKRIGIHEMHIEEDAGKNTHGANGYSYVDLNRQGVPLLEVVSEPDMEDPEEAYAYLTKLRQIVQFTGASDVKMEEGSMRVDTNISIRPAGQEKLGTKVEMKNLNSFDHVRRSLAYEEKRQQQVLLSGGRVQLSTRRFDEATGKTVLERVKEGDADYRYFPEPDIAPYHIKQSWIDEIEESLPESPFERRKRYVEEYSIKEYDADVILQTKESSDFYDAAVAAGADPTLAANWLNTQVNGYLNENQVGIADIKLTPEHLAEMIKMIKDGTISSKIAKKVFKESIENGT…	cytoplasm	Intracellular	Cytoplasmic		N				1	3	53.903	476	6.122e-08
C1-10	98	5'-methylthioadenosine nucleosidase / S-adenosylhomocysteine nucleosidase	PF01_12550	5'-methylthioadenosine nucleosidase / S-adenosylhomocysteine nucleosidase	5'-methylthioadenosine nucleosidase (EC 3.2.2.16)	Miscellaneous::Nucleosides and Nucleotides::Amino Acids and Derivatives::Amino Acids and Derivatives	Plant-Prokaryote DOE project::null::Arginine; urea cycle, polyamines::Lysine, threonine, methionine, and cysteine		GO:0008782, GO:0008930, GO:0009164, GO:0019509, GO:0003824, GO:0009116	COG0775	3	F	Pfs	Nucleoside phosphorylase	MKIAIIVPMEEEAEFYKKHFKSENKEVFGTTEFDHFSVNGNDIYLGLSGIGKVNAAMNLTSLLTKEDIDVIFMTGSAGSLQEDVKRKDLILPNKFMYYDAHNTSAGNYVEGQIPQEPAGYTLDNSFRTKFAAYLKEHDIPFKEGLIVTGDSFIASEAQKDEIKKNFSDALGVEMEGAAFAQVARHFNTPLVAIRAISDNGDANADNDFDKFVKEVGAKAASIIASYLEETVLD	cytoplasm	Intracellular	Cytoplasmic		N				1	10	25.716	233	0	56	9
C1-10	160	UDP-glucose 4-epimerase	PF01_16120	UDP-glucose 4-epimerase	UDP-glucose 4-epimerase (EC 5.1.3.2)	Carbohydrates::Protein Metabolism::Carbohydrates::Cell Wall and Capsule::Cell Wall and Capsule::Carbohydrates	Di- and oligosaccharides::Protein processing and modification::null::Capsular and extracellular polysacchrides::Cell wall of Mycobacteria::null		GO:0003978, GO:0006012, GO:0003824, GO:0044237, GO:0050662,	COG1087	1	M	GalE	UDP-glucose 4-epimerase	MRVLVIGGAGYIGSHAVRKLIEEGNDVVVLDSLYTGHRKAVDKRAKFYQGDIEDTNLVSKILRDENIDAVMHFAAYSLVGESVKKPLKYYDNNVSGMISLLQAMEDAKVKYLVFSSSAATYGIPEKLPITEDTPLNPINPYGETKMMMEKIMHWADKANGIKSIALRYFNVAGASSDGSIGEDHGPETHLIPNILKSAIAGDGNFTIFGDDYNTKDGTNVRDYVQVEDLIDAHILALKHVMDTNKSDVFNLGTAQGYSNLEILEAAKKVTGIDIPYTIGARRGGDPDSLVADSSKARKVLGWKPKHEDVDDVIATAWNWHKSHPKGYEDK	cytoplasm	Intracellular	Cytoplasmic		N				2	7	36.302	330	8.4551e-243
C1-10	52	adenylate kinase	PF01_03670	adenylate kinase	Adenylate kinase (EC 2.7.4.3)	Nucleosides and Nucleotides	Purines		GO:0005524, GO:0006139, GO:0019205, GO:0004017, GO:0016776, GO:0019201, GO:0046939	COG0563	3	F	Adk	Adenylate kinase and related kinases	MINLILLGLPGAGKGTASESIVDKYHLAHISTGDMFREAMANETPVGLEAKSYIDKGNLVPDEVTAKLVEERLKQPDTKNGFILDGFPRTTVQAELLEDITKRLEKPLTNVIAIDVDEDVLIKRLSARYICKKCGATYNKISNPTKVEGTCDRCGGHEFFQREDDKPEVVKNRLEVNKKMNTPLRDFYEEKGILSTVNGEQTPEKVFEDIDKILSKD	cytoplasm	Intracellular	Cytoplasmic		N				1	2	24.299	217	9.5974e-17
C1-10	156	aspartyl/glutamyl-tRNA amidotransferase subunit A	PF01_15650	aspartyl/glutamyl-tRNA amidotransferase subunit A	Glutamyl-tRNA(Gln) amidotransferase subunit A (EC 6.3.5.7)	Miscellaneous::Protein Metabolism	Plant-Prokaryote DOE project::Protein biosynthesis		GO:0006412, GO:0016884	COG0154	2	J	GatA	Asp-tRNAAsn/Glu-tRNAGln amidotransferase A subunit and related amidases	MNYLNENIDSLNKKLQDGEITAEDLAKETVKNIKETDKKINAWITVDEEAKPAENLDFNKNKLAGIPIAIKDNIITNGMKTTAASHILYNYMPVYDATVISKLKKAQATFVGKTNMDEFAMGSSTEHSYYGETHNPWNLDKVPGGSSGGSAAAVASGEVVAALGSDTGGSIRQPAAFNGIFGIKPTYGRVSRWGLIAFGSSLDQIGVMSKRVKDSAEVLNVIAGPDEHDATVSEQEVPDYTSFLGQDVKGLRVAVPKEYMDAVDGEMREVIQKQIDVLKDAGAIINEVSLPHTKYVVPTYYIVASSEASSNLQRYDGIRYGYRAKDTKNLLDVYVKSRSEGFGDEVKRRIMLGSFALSAGAYDEFFKKAAQVRTLICRDFEKIFEENDVIVGPTTTEPA…	cytoplasm	Intracellular	Cytoplasmic		N				1	4	52.277	479	6.2497e-46
C1-10	56	glutamyl-tRNA synthase	PF01_04250	glutamyl-tRNA synthase	Glutamyl-tRNA synthetase (EC 6.1.1.17)	Cofactors, Vitamins, Prosthetic Groups, Pigments::Protein Metabolism	Tetrapyrroles::Protein biosynthesis		GO:0000166, GO:0005524, GO:0005737, GO:0016876, GO:0043039, GO:0004818, GO:0006424	COG0008	2	J	GlnS	Glutamyl- and glutaminyl-tRNA synthetases	MAKQKIRVRYAPSPTGHLHIGNARTALFNYLFARHNKGTMVLRIEDTDQKRNVEGGSKSQMENLHWLGIDWDEGPDKGGDFGPYRQSERKDIYNKYIQQLIDEGKAYYSYKTEEELEAQREEQRAMGIAPHYTYEYEGMTADEIKEAQAAAEAKGLKPVVRIHIPENRTYAWEDMVKGKVSFESDTIGGDFVIQKRDGMPTYNFAVVIDDHLMEITHVLRGDDHVANTPKQLVVYEALGWEPPKFGHMTLIINSETGKKLSKRDESVLQFIEQYRDLGYLPDAMFNFITLLGWSPVGESEIFSQRELIKSFDPKRLSKSPAAFDQKKLEWINNQYVKKADRDLLLDLALNNLQEAGLVDKEISPEKMEWVRQLVNIYAVQMSYTKQIVDIAKIFFEEAP…	cytoplasm	Intracellular	Cytoplasmic		N				1	7	57.094	499	0
C1-10	173	hypothetical protein C1-10_173	PF01_17570	hypothetical protein							5				MAELPEDKKIILTTDYKDNTINMEFSDNLVDNREKGYILSAAFLAFAANEGLDKQQVIEMINSHYDQFTGDDDSSLFKRL	secreted	Intracellular	Cytoplasmic		N				1	2	9.1531	80	2.8679e-174
C1-10	42	16S rRNA methyltransferase	PF01_02520	16S rRNA methyltransferase	Dimethyladenosine transferase (EC 2.1.1.-)	RNA Metabolism::RNA Metabolism::Protein Metabolism	RNA processing and modification::RNA processing and modification::Protein biosynthesis		GO:0000154, GO:0000179, GO:0008649, GO:0006364, GO:0016433	COG0030	2	J	KsgA	Dimethyladenosine transferase (rRNA methylation)	MSNSMPIASPVRTQAIVNRYFMHAKKNLGQNFLIDLAAIKGIVEAADIKPGDQVIEIGPGIGSLTEQLLLAGAKVLAYEVDQDLPEILNNELPQKIDGEELKDRFKLVMKDVLKANFVEDNDGFLDLSKSVKIVANLPYYITTPIIFNLIKSDLDFSSLTLMMQKEVAERLVAKPKTKEYGPLSIAVQSRMNVRLAEEVKSTSFMPRPKVDSAVVVLTPLLEKPDINDYAFFDHVVKMCFAQRRKTLANNLKTLIKDKDEREKLINDLGLDVRVRPEELTLNQFVQLAYLLNDRQA	cytoplasm	Intracellular	Cytoplasmic		N				1	3	33.33	296	1.2953e-13
C1-10	126	hypothetical protein C1-10_126	PF01_09230	hypothetical protein	Transamidase GatB domain protein	Cell Division and Cell Cycle	null			COG1610	4	S	COG1610	Uncharacterized conserved protein	MSLNDTLMQDMKTAMKAKDKEALTTIRSLKAAVMNYKIKVGHDLTSDDELTVLSSALKQRKESLEEFTKAGRDDLINQTKNEMKLIEKYMPKQMSKEELEETVEETIKEVGASSKKDFGKVMQALMPKIKGKADGKAASSIVGKKLN	cytoplasm	Intracellular	Cytoplasmic		N				1	2	16.344	147	2.723e-147
C1-10	70	hypothetical protein C1-10_70	PF01_05050	hypothetical protein						COG4472	4	S	COG4472	Uncharacterized protein conserved in bacteria	MSSLDKTMHFDFNQNKGKNVYDTLQDVYNALEEKGYSPINQIVGYLLSGDPAYIPRHNDARNLILKHERDEIIEELVKSYLGKNK	cytoplasm	Intracellular	Cytoplasmic		N				1	2	9.858	85	1.5152e-19
C1-10	33	nucleoside deoxyribosyltransferase	PF01_01610	nucleoside deoxyribosyltransferase	Purine trans deoxyribosylase (Nucleoside deoxyribosyltransferase-I) (EC 2.4.2.6)	Nucleosides and Nucleotides	Purines		GO:0009159, GO:0050144, GO:0070694	COG3613	3	F	COG3613	Nucleoside 2-deoxyribosyltransferase	MTKQKTVYFGAGWFTETQNKAYKDAMSALNANPTIDLENSYVPLQNQYKDIRVDEHPEYLHDKEWAQATYNGDLVGIKTSDVMLGVYVPKEEDVGLGMELGYAMSQGKYVLLVIPDELYGESINLMSWGVADNVIKMSELATFDFNRPRYNFYDGAVY	cytoplasm	Intracellular	Cytoplasmic		N				1	1	16.941	149	5.7771e-47
C1-10	107	transcriptional regulator	PF01_11380	transcriptional regulator	DNA-binding protein HBsu	DNA Metabolism	null		GO:0003677	COG0776	2	L	HimA	Bacterial nucleoid DNA-binding protein	MANKAELVSEVAAKTDLTKKEVAAAVDAIFNSIQEDLAKGEKVQLIGFGTFEVRHRAARKGRNPQTGAEIEIPASKVPAFKPGKALKDAVK	secreted	Intracellular	Cytoplasmic		N				1	6	9.7161	91	0
C1-10	147	50S ribosomal protein L33	PF01_14630	50S ribosomal protein L33	LSU ribosomal protein L33p	Protein Metabolism::Miscellaneous	Protein biosynthesis::Plant-Prokaryote DOE project		GO:0003735, GO:0005622, GO:0005840, GO:0006412	COG0267	2	J	RpmG	Ribosomal protein L33	MAEHIILECTECGDRSYLSEKNKRKHPERLALKKYCPVERKVTLHRETK	secreted	Intracellular	Cytoplasmic		N				1	1	5.8688	49	5.6679e-12
C1-10	30	hypothetical protein C1-10_30	PF01_01320	hypothetical protein						COG4086	4	S	COG4086	Predicted secreted protein	MKKILTTLVAILSSGILGLSAITNTKTAKADNNDTPVVTLGTSLTASQKQGTIDTLTQSLNGANYTTITITGSDLVKYLNPSGYDFTDNSGVWSSAMVQKTSSGSGINVHILPYNGHNNITTITANQYKNAALTAGISDADIYVTSATPIDGSGALAGVYAAYAKNGDSLNQKQINAAQTEMNTLSKITSQNKGKDGYSDAQLNNAVAGAKKEMAKQGQNISDSQVRDIVNNQININHLGDTITNNQKEQIINVLIKVKNSGALKDKNFQQQASQLTDQIQSGAKNIFSKFNTPETRNWFQKLIDSIVSWFRGIFGGAIILN	secreted	N-terminally anchored (with CS)	Membrane	Sec-(SPI)	Y				1	2	34.36	322	2.2578e-30
C1-10	111	aldose 1-epimerase	PF01_11050	aldose 1-epimerase					GO:0005975, GO:0016853	COG2017	3	G	GalM	Galactose mutarotase and related enzymes	MDYQLKNNFLTVTLSDKGAEIQSVKDVNSGREYMWQADPEIWGRHAPVLFPVVGRLKDDQYTYDGKTYHMGQHGFARDAQFTVEEQDDKHIVFLLTSNEDTKKMYPFDFELRVSYSLVNNLLEEHFTVTNTDTKEMIFGIGGHPGFNLPTDNGLNKNDYYFKFDPSMDHVKIPLKAPYLDWENRSLLATDSLFEISDELFKDDAWVFELKQPNKISIRTDKSDYHINVKMENAPFVGLWSQYPKTGNYICIEPWWGIADTLDSDGQLEHKRGMNHLAPSEVWENGFTIAFHDKAK	cytoplasm	Intracellular	Cytoplasmic		N				1	2	34.36	295	1.4541e-12
C1-10	26	prolyl aminopeptidase	PF01_00840	prolyl aminopeptidase	Proline iminopeptidase (EC 3.4.11.5)	Amino Acids and Derivatives	Proline and 4-hydroxyproline		GO:0006508, GO:0008233	COG0596	4	R	MhpC	Predicted hydrolases or acyltransferases (alpha/beta hydrolase superfamily)	MRTGTKIITLDNGYHLWTNTQGEGDIHLLALHGGPGGNHEYWEDAAEQLKKQGLNVQVTMYDQLGSLYSDQPDYSDPEIAKKYLTYEYFLDEVDEVREKLGLDNFYLIGQSWGGLLVQEYAVKYGQHLKGAIISSMVDEIDEYVDSVNRRRQEVLPQTEIDFMHECEKNNDYDNQRYQDDVQILNINFVDRKQPSKLYHLKDLGGSAVYNVFQGDNEFVITGKLKDWHFRDQLKNIKVPTLITFGENETMPISTAKIMQKEIPNSRLVTTPDGGHHHMVDNPDVYYKHLADFIREVEDGSFKGE	cytoplasm	Intracellular	Cytoplasmic		N				1	4	35.145	304	1.8909e-62
C1-10	127	lysophospholipase	PF01_09130	lysophospholipase						COG2755	3	E	TesA	Lysophospholipase L1 and related esterases	MNLIQVFDNLKVPEENIPELLEFAGQHEDFLTKIVKASGNQVEYSVSASQATNSKLQDKQIAFLGSSVTYGAGALSESFVDYLRKKDRIYPFKEAVSGTTLAENGDNSYVARLEKLPILENISAFVLQLSTNDAKADIPLGKISESDKYDITTSIGAIEFILEYVKKTWNCPVLIYSNPSFDSEKYGKLVEATKELQKKWKFKFLNMWDDKRFDYNEKDRQLYMVDDIHPTRAGYKMSWLPEFEKALNDIYEN	cytoplasm	Intracellular	Cytoplasmic		N				1	1	28.867	253	2.7362e-25
C1-10	165	elongation factor P	PF01_16800	elongation factor P	Translation elongation factor P	Protein Metabolism	Protein biosynthesis		GO:0005737, GO:0043043, , GO:0003746, GO:0006414	COG0231	2	J	Efp	Translation elongation factor P (EF-P)/translation initiation factor 5A (eIF-5A)	MQAIELKKGMIFNQDGKLIEVLKSNHHKPGKGNTVMQMDLRDVMSGAVVHKTMRPSEKVDLVNVSLKKAQYLYDDDTDFIFMDTDTYEQYLIPKEHLASEAKFLMPNIEVDLKFTDEGKLIGINLPSTVKMTVKETQPEIKGATAAGGGKPATMDTGLVVTVPDFIKEGEELIIGTENGDYKGRADSITR	cytoplasm	Intracellular	Cytoplasmic		N				1	1	21.065	190	0.0021345
C1-10	78	hypoxanthine phosphoribosyltransferase	PF01_06670	hypoxanthine phosphoribosyltransferase	Hypoxanthine-guanine phosphoribosyltransferase (EC 2.4.2.8)	Nucleosides and Nucleotides	Purines		GO:0009116, GO:0004422, GO:0005737, GO:0006166	COG0634	3	F	Hpt	Hypoxanthine-guanine phosphoribosyltransferase	MQNSDNIDNIIDRVLFSQDDIEEICQRLGKQLTEDYAGKFPLVIGVLKGAVYFMTDLTRHMNVKMQNDFMDVSSYGDGFESTGKVRLDIDVQADVKGRDVLLVEDIVDTGHTLKFMKDLLIERGAKSVKCCALLNKTERREDDVVVDYYGSKVENEFVVGYGLDYLNAYRNLPYVGVLKPEVIQANLNR	cytoplasm	Intracellular	Cytoplasmic		N				1	5	21.472	189	1.8202e-207
C1-10	59	transcription antitermination protein NusG	PF01_04380	transcription antitermination protein NusG	Transcription antitermination protein NusG	RNA Metabolism	Transcription		GO:0032784, GO:0006355	COG0250	2	K	NusG	Transcription antiterminator	MVETSEKKWYVLHTYSGYEEKVKKDLLSRAQSMGMQNYIFRVIVPEEQKTETVRGKKQEVDEKVFPGYVLVEMVMTDESWYVVRNTPNVTGFVGSHGGGSKPSPLYDDEIERILASQGQPAKEPKADYEVGETVTIIDGAFSGMSGKITEINPEKDKLYVSIDMFGRETNAELDYNQVKEFDQ	cytoplasm	Intracellular	Cytoplasmic		N				1	1	20.796	183	1.2796e-30
C1-10	58	1-deoxy-D-xylulose 5-phosphate synthase	PF01_04320	1-deoxy-D-xylulose 5-phosphate synthase	1-deoxy-D-xylulose 5-phosphate synthase (EC 2.2.1.7)	Cofactors, Vitamins, Prosthetic Groups, Pigments::Fatty Acids, Lipids, and Isoprenoids	Pyridoxine::Isoprenoids		GO:0003824, GO:0008152, GO:0008661, GO:0016114	COG1154	3	HI	Dxs	Deoxyxylulose-5-phosphate synthase	MKKLRESNGQTADNPFTAMGLDYKYVGQGNDLKAMIDAFKSIKDIDHPIVLHINTLKGKGYEPAIENEASHHWVLPFDLKTDKTTVPAPKTPNPTTVVLDFLKKHIENQENILAINAAIPGVFGLGEIKNKYPKNYKDVGIAEQESVAFAAGAVKEGITPVLFENSTFLQRAYDQLSHDVAANDLPVVMVVAGGGITGTSKTHLGIFDNAMVANWPNWEYLAPTTLNELKSMLEWAVKQRKHPIAIKSPVNPIPEGEPVDEDYSTIKYDVKPGSKVAIIGLGDFYQLGEKVVDLLKTENINATLINPKSAAHLDYDALAELQNDHELVVTLEDNSIDGGFGQKIASYYGPTKMMVKNYGAKKEYTDNEPKESIYKRDHLMPDQIVSDSLEILK	cytoplasm	Intracellular	Cytoplasmic		N				1	3	64.692	586	2.1799e-106
C1-10	125	SAM-dependent methyltransferase	PF01_09420	SAM-dependent methyltransferase	Putative tRNA-m1A22 methylase	RNA Metabolism	RNA processing and modification		GO:0016429	COG2384	4	R	COG2384	Predicted SAM-dependent methyltransferase	MLEERLAQIGKMVDPQSRVADIGTDHAYLPIALVEEGKIDFAIASDVAAGPLDNAKQDIEQAGLEDKIETRLGSGLETLKSSDQIDTVVIAGMGGKLMTNLLETAHQEGKIYPTLILEANIGEPLVRKWLVDHQYEIVEEKIIEVAGHIYEIIKAKLTEAKHNLSDQELEFGPFLLKEKNPVFIKKWTKQLNYYENLKANLNKAKNKDEAKISQIDDLIEMIEEVLK	cytoplasm	Intracellular	Cytoplasmic		N				1	1	26.604	237	2.154e-21
C1-10	115	ABC transporter	PF01_10660	ABC transporter	Iron-sulfur cluster assembly protein SufD	RNA Metabolism::Miscellaneous	RNA processing and modification::Plant-Prokaryote DOE project		GO:0016226	COG0719	1	O	SufB	ABC-type transport system involved in Fe-S cluster assembly, permease component	MLTKENLLNFSHKNNGSSWLTDLRIKSFERLEELDYPKMQRFSYQDWPLIKKEDFSWSNQADFSLKEEQKLLEKKGIILTDIFTASKKYPELVQSTLGSVIKHNEDKLTAYHYAYLNSGLFLYIPKDTILTEPITISLSPTQDTYISHLLIVADNNSKVKFLEEIQDKEKKASSASLMVELVARPGSHIEFSSLDELSQDTTLYFNRRAKIEKDAHVEWAIAFMNDCNTLGDLDSELVGEGSFADSKAIAVTTANQKVGINNRVTNRGPHSTGLINQRGVLLENSRLIFNGIGQIVHGAHGSKADQQNRVLMMSDEAHGDANPLLLIDENDVIAAHAASVGPVDKVQMNYLMSRGIPYDQAQRLVIRGFLGAVLDAIPNKDVRRKMIDILERKLIDGQI…	cytoplasm	Intracellular	Cytoplasmic		N	MQNAAKEK			1	2	45.264	401	0.0017732
C1-10	64	hypothetical protein C1-10_64	PF01_04530	hypothetical protein						COG0718	4	S	COG0718	Uncharacterized protein conserved in bacteria	MGKRPNFGGMGMGNMQGLIKQAKKMQQQMEAEQANLATQEFVGKAADDMVVATFSGDRKLKDLKINKEAIDPDDPDMLQDLVIDAVNKGIKAVDDATQASMGKYTKGLM	cytoplasm	Intracellular	Cytoplasmic		N				1	2	11.838	109	4.5972e-203	16	77
C1-10	149	threonyl-tRNA synthase	PF01_14910	threonyl-tRNA synthase	Threonyl-tRNA synthetase (EC 6.1.1.3)	Miscellaneous	Plant-Prokaryote DOE project		GO:0005524, GO:0016876, GO:0043039, GO:0004829, GO:0005737, GO:0006435, GO:0000166, GO:0004812, GO:0006418,	COG0441	2	J	ThrS	Threonyl-tRNA synthetase	MSFSVTLPDGSKKDFDKAVSVKELASSIATSLGKAAVGAKINGVMKPLDYIVDEDVEAAIITDKDEEGLDILRATAAFLLEAVAKRKYPELRLGMHEADEGGFFIDTDKEDQIKVTELPELEKAMQKAIKNGEKIEYTSMKKSELEEIFKDDQFKLDLLKDEEDEVAVYKLGDFVDFGFDALLPNTGKIKNFKLLSVAGAYWLGKSSNPMLQRIFGTAFFKKAALDEDLKRRAEIKERDHRTIGRDLDLFFVDPKVGAGLPYWMPKGATIRRVVERYIVDKEVADGYEHVYTPVLMNVDAYKTSGHWAHYRDDMFPPMDMGDGEMLELRPMNCPSHIQIYKHHIRSYRELPIRIAELGMMHRYEKSGALSGLQRVREMTLNDGHTFVALDQIREEFAKV…	cytoplasm	Intracellular	Cytoplasmic		N				1	13	73.41	643	0
C1-10	109	hypothetical protein C1-10_109	PF01_11160	hypothetical protein	FIG005590: DegV family protein	Miscellaneous	Plant-Prokaryote DOE project			COG1307	4	S	DegV	Uncharacterized protein conserved in bacteria	MAKIKVVTDSSVQLTPEEIDKYDITVVPLTITIDGQTYTDGIDISREEFVKKMDASEELPKTSQPSIGIFEKVFKELTADGSQVVGIFLARSLSGTIEAARQAADIIGKTKEVTLIDSELTDRAEAYQVLAASKDAQAGKSLEEIVNHIEDLKKKQKLQMMVVNLNNLIKGGRLGPLAGKIATLLNIRIELHMPGGNLDVAKKGRGKKFSKNFDKRVLKDIEEHKHDIKEVAISYVDTPEDMEVWTNKIKEINPDIKVLTRVTSPIIATHAGSGAYAVFYTTEDF	cytoplasm	Intracellular	Cytoplasmic		N				1	1	31.444	285	0.0011278
C1-10	136	dihydroxyacetone kinase	PF01_07990	dihydroxyacetone kinase	Dihydroxyacetone kinase family protein	Fatty Acids, Lipids, and Isoprenoids	Phospholipids		GO:0004371, GO:0006071	COG1461	4	R	COG1461	Predicted kinase related to dihydroxyacetone kinase	MVLTEINSDQFRDMVRAATHRMGKNAEFVNKLNVFPVPDGDTGTNMNLTIESGAKAVNENLSESVGDLTESLSKGMLMGARGNSGVITSQLFRGFYKATEGKDTLTAQDLANAFANGVTTAYKAVMKPVEGTILTVARVAAEEGKNKANETDDVSEVMRAVVDGAKKALKTTPDLLPVLKQVGVVDSGGQGLVFIYQGFLEGVLGEKDNDDYQLDEGEMDELINAAHHQAESAQVQLSTSDIKNGYCTEIMVDLTADVPNKEEFNLEQFREHLSNLGDSLLAVSDGEVAKVHVHTEHPGDVFTYGQKFGQLGKIKIDNMRIQHETILENSEEQEENVDFAVIAVASGHGIRELFKSEGVNRIISGGQTMNPSTKDIMDAITNSGAKKAIILPNNGNIIM…	cytoplasm	Intracellular	Cytoplasmic		N				1	1	60.018	554	0.0061764
C1-10	175	pyrrolidone-carboxylate peptidase	PF01_18230	pyrrolidone-carboxylate peptidase	Pyrrolidone-carboxylate peptidase (EC 3.4.19.3)	Miscellaneous	null		GO:0006508	COG2039	1	O	Pcp	Pyrrolidone-carboxylate peptidase (N-terminal pyroglutamyl peptidase)	MKILVTGFDPFGGDKINPAIEAVKRLPAEINGAEIIKLEIPTVFNKSAEVVKKAIEKEKPDYVLNVGQAGGRFGLTPERVAININDGRIPDNEGYQPLGEPIHEDGETAYFTQLPIKAEAKAIRVAGLPASVSNTAGTYVCNHIMYQVQYMRDKEFPNIKAGFIHIPFLPEQVVNRPNTPSMALGDIVKGLTAALSAIVERDGKGDIKAVEGANH	cytoplasm	Intracellular	Cytoplasmic		N				1	1	23.288	215	3.5523e-32
C1-10	99	hypothetical protein C1-10_99	PF01_12530	hypothetical protein							5				MANTVIINGDNRKFTINHEIKRYALIDAGFTKTKRGNFMYKHPLYNESPYNATCQLKLTINEDLDHLTMVVTDTNGLQKVNIFKNKQLAPMVELLNFILKDLEDRQIIAPC	cytoplasm	Intracellular	Cytoplasmic		N				1	1	12.774	111	3.3339e-32
C1-10	123	hypothetical protein C1-10_123	PF01_09540	hypothetical protein	virulence cluster protein B VclB	Phages, Prophages, Transposable elements, Plasmids	Pathogenicity islands			COG0393	4	S	COG0393	Uncharacterized conserved protein	MADQILVTTTENIPGRKYEIIGEVFGVTTQSKNAIRDFGAGLKSIVGGEIKAYTSMLTESRDQSIDRLRQNASKMGADAVVMMRFDSGSIAGDMQSVVAYGTAVKFID	cytoplasm	Intracellular	Cytoplasmic		N				1	1	11.613	108	0.0042662
C1-10	154	lipid kinase	PF01_15630	lipid kinase	Transcription regulator [contains diacylglycerol kinase catalytic domain]	Miscellaneous	Plant-Prokaryote DOE project		GO:0004143, GO:0007205,	COG1597	3	IR	LCB5	Sphingosine kinase and enzymes related to eukaryotic diacylglycerol kinase	MTKKARLIYNPVSGHEQMLQNVADILNVLEQAGFEASAFRTTPDPLSAQNEARRCALAGFDLLVGAGGDGTINEVVNGVAPLEKRPKLAVIPAGTTNDFARALKIPRDNLVDAAKVILTGKTQKMDIGRAGKQYFMNIAASGSLTELTYGVPSEVKSVLGYSAYLLKGAEMLPKISSNKMRLTYDEGVYEGDLSMFLLGMTNSIGGFERIMPDAQLSDGLFQLIVVKTANPVDVLRLMAMALNGNHVNDPQIIYTKTKNLKVELLGDSKDKDPIPVNLDGEIGGHLPIDFENLKQHIEFYVG	cytoplasm	Intracellular	Cytoplasmic		N				1	1	32.767	302	0.0046654
C1-10	86	ATP-dependent Clp protease proteolytic subunit	PF01_13860	ATP-dependent Clp protease proteolytic subunit	ATP-dependent Clp protease proteolytic subunit (EC 3.4.21.92)	Protein Metabolism::Regulation and Cell signaling::Protein Metabolism	Protein degradation::null::Protein degradation		GO:0004252, GO:0006508	COG0740	1	OU	ClpP	Protease subunit of ATP-dependent Clp proteases	MLVPTVIEQTARGERAYDIYSRLLKDRIIMLSGEINDQMANSIIAQLLFLDAQDNTKDISLYINSPGGVITSGLAIMDTMNFIKSDVSTIAIGMAASMASILLTSGTKGKRFALPNSTVLIHQPLGGAQGQQTDIQIAANEILKSRKKLNQILHETTGQPLDKILKDTERDNYLSAEEAKDYGLIDEILVNQKKD	cytoplasm	Intracellular	Cytoplasmic		N				1	7	21.379	195	0	35	1
C1-10	47	30S ribosomal protein S7	PF01_03430	30S ribosomal protein S7	SSU ribosomal protein S7p (S5e)	Protein Metabolism	Protein biosynthesis		GO:0003735, GO:0006412, GO:0015935	COG0049	2	J	RpsG	Ribosomal protein S7	MPRKGNIAKRDVLADPVYNSKLVTKLINHLMIDGKKAKASSILYDAFGIIQDKTGKEPVEVFEEAMNNVMPVLEVKARRIGGSNYQIPVEVRPERRTTLGLRWLVSYARLRNEHTMDERLANEIMDAANNTGSAVKKREDVHRMAEANRAFAHYRF	cytoplasm	Intracellular	Cytoplasmic		N				1	5	17.795	156	0	13;14	66;70
C1-10	105	pyruvate kinase	PF01_11500	pyruvate kinase	Pyruvate kinase (EC 2.7.1.40)	Carbohydrates::Carbohydrates::Carbohydrates::Carbohydrates::Carbohydrates	null::Central carbohydrate metabolism::Central carbohydrate metabolism::Central carbohydrate metabolism::Central carbohydrate metabolism		GO:0000287, GO:0004743, GO:0006096, GO:0030955, , GO:0016310, GO:0016772	COG0469	3	G	PykF	Pyruvate kinase	MKKTKIVSTLGPASNDVETITKLAEAGANVFRFNFSHGDHEEHRARMNMVREVEKKTGKLLGIALDTKGAEIRTTEQEGGKFTINTGDTIRISMDDTKKGNKDMIHVTYDGLYDDTHVGGHVLIDDGLVDLLIKDKDDAKRELVCEAQNTGVIGSKKGVNAPGVEIRLPGITEKDTNDIKFGLKEGINFIFASFVRKAQDVLDIRQLLEEAHCEYVKIFPKIESQEGIDNIDEILKVSDGLMVARGDMGVEIPFINVPFVQKELIKRCNALGKPVITATQMLDSMQENPRPTRAEVTDVANAVLDGTDATMLSGESANGLYPVKAVKAMAEIDMRTEKQLAKRNKLALQRFEEYKGSNVTEAIGESVVRTAEELGVKTIIAATESGYTARMISKYRPNA…	cytoplasm	Intracellular	Cytoplasmic		N				1	5	63.566	589	0	57	248
C1-10	76	ribose 5-phosphate isomerase	PF01_06580	ribose 5-phosphate isomerase	Ribose 5-phosphate isomerase A (EC 5.3.1.6)	Carbohydrates::Carbohydrates::Carbohydrates	Monosaccharides::CO2 fixation::Central carbohydrate metabolism		GO:0004751, GO:0009052	COG0120	3	G	RpiA	Ribose 5-phosphate isomerase	MNKTEQDQLKKEAATKAAKMVEPNSVLGVGTGSTVAFFIDALGERKEKEGFSLKHIVTTSNRSKKQLEGLGFKVDELADIDQADLTVDGADRVDDNLDGIKGGGGALTLEKNVAINSKKIIWIVDESKLVHHLSGFPLPVEVLPVSAEQNFKRFEAEGLKPQWRLDDEGERYVTHYGNYIIDLAADPTPVPHGLADYLDHTVGVVEHGLFLDMCDEVIIAHSDGTIEDKKRK	cytoplasm	Intracellular	Cytoplasmic		N				1	3	25.503	232	0	27	20
C1-10	81	3-carboxymuconate cyclase	PF01_14240	3-carboxymuconate cyclase	6-phosphogluconolactonase (EC 3.1.1.31)	Carbohydrates::Carbohydrates	Central carbohydrate metabolism::Central carbohydrate metabolism			COG2706	3	G	COG2706	3-carboxymuconate cyclase	MKVWFGGYTSHDSKGIYTANVENDGTDIKLTNIKNTVEVERPTYFQLVGDLLFTIIQKGDQSGIATYRIKNGEAEKLDTYFHKGAAPCYISVDPQKHLVFTANYHLATINVFSYDKNGKLTFITNDKHEGHGPRVEQDQAHPHFFDETPAGNLVSCDLGIDAVDFYKLDDNRLKHLARYQMEKGFGTRHLTFSPDGKTMYIVGELSSQVNVARLNENTWEFEDIATYKTIPDDFTDHNGAAAIRISKDGKFIYISNRGHDSIAVFKVLDDGKLELAQRISVFGSFPRDFNWDKAEKYLVVANQNTNNATLYRRNSETGNLTPIQKDISVPEATRVLFEED	secreted	Intracellular	Cytoplasmic		N				1	2	38.526	340	0
C1-10	97	F0F1 ATP synthase subunit beta	PF01_13000	F0F1 ATP synthase subunit beta	ATP synthase beta chain (EC 3.6.3.14)	Respiration	ATP synthases		GO:0015991, GO:0016820, GO:0033178, GO:0005524, GO:0015986, GO:0046933, GO:0000166, GO:0017111, GO:0015992, GO:0046034	COG0055	3	C	AtpD	F0F1-type ATP synthase, beta subunit	MSKGEIVQVIGPVVDVEFPLDKDLPDINNALRVTNNNGDTLVLEVTLELGDGVLRTISMESTDGLRRGMEVEDTGAPISVPVGKDTLGRVFNVLGDPIDGGPALGKDVKREGIHKEAPKYDELSTSEEILETGIKVIDLLEPYVRGGKVGLFGGAGVGKTTIIQELIHNIAQEHGGISVFTGVGERTREGNDLYFEMKASGVLSKTAMVFGQMNEPPGARMRVALTGLTIAEYFRDVEGLDVLLFIDNIFRFTQAGSEVSALLGRMPSAVGYQPTLATEMGQLQERITSTKKGSITSIQAVYVPADDYTDPAPATTFAHLDATTNLERRLVEQGIYPAVDPLESTSSALDPEIVGEEHYEVAVKVQHILQRYQELQDIISVLGMDELSDDEKLIVERAR…	cytoplasm	Intracellular	Cytoplasmic		N				1	7	52.29	480	5.0908e-187
C1-10	37	NAD(P)-dependent oxidoreductase	PF01_02080	NAD(P)-dependent oxidoreductase	Glycerol-3-phosphate cytidylyltransferase (EC 2.7.7.39)	Cell Wall and Capsule	Capsular and extracellular polysacchrides		GO:0008152, GO:0016491, GO:0055114	COG0673	4	R	MviM	Predicted dehydrogenases and related proteins	MKLGIIGSGKIVHDFLSIADQIPDLELAALSTTKRSHQIGLELQEKYNISKLYDNNTDLFNDANVDTVYVAVPNSLHFSIAKAALEAGKNVICEKPFVATTDEARELKEIADKNQVIIVEAITNIYLENFKFIEDNLAKIAPIHVVNLNYTQYSSRYDAFLEGDIQPAFDPKKDGGALMDLGIYNLHIIIKLFGKPDSVKYFPTIQKNIDTSGILHLGYSDKQASSIAAKDSFSPNVSTIEGEKGALIIYGHPNEMPKVGIQLLGEEPKVVNHNKYSHRMIAEFIEFTKIIDQHDFTAADQAFTHSLNTLAVLQEAKKQR	periplasm	Intracellular	Cytoplasmic		N				1	5	35.593	320	1.2837e-119
C1-10	40	aminopeptidase	PF01_02260	aminopeptidase	Aminopeptidase C (EC 3.4.22.40)	Protein Metabolism	Protein degradation		GO:0004197, GO:0006508	COG3579	3	E	PepC	Aminopeptidase C	MSHELTLQEIDQFRSDFDNSRNQVVSRAAMRSGVLEASFNPAVTNRLNDVFSVEVETDNVTNQMQSGRCWLFATLNTLRHDFGKKYKAKNFTLSQAYNFFWDKIERANIFYDAIIDSADKPLDDRTVKAYMNFAGADGGQWAMAASLVKKYGVVPTNAMPESFNTNHTAGLSDALARKERKDALVLRKLVQEGKTEEVEKKRKEFLSEIYRMTAIAVGEPPKTFDLEYRDDEKKLHLDKNLTPVEFFNKYWDINFNDYVCLTNAPDHEYGKLYSLPFEDNVNGGIPITFLNVPIEYLKDAAIKQLKDGESVWFGNDVLKEMDRKTGYLDTELYKTDELFDVDTYMTKAERLATGEGEVSHAMTLVGVDLDKGEIRKWKVENSWSEKSGRKGYFTMSDKW…	cytoplasm	Intracellular	Cytoplasmic		N				1	4	50.135	436	6.4565e-161
C1-10	39	aldose 1-epimerase	PF01_02190	aldose 1-epimerase					GO:0005975, GO:0016853	COG2017	3	G	GalM	Galactose mutarotase and related enzymes	MLAIENNQLKVEINEVGAQLTHVVDKTTNADYIWNGSEWERHAPILFPAIGKSNDNKYILNGKIYEMKQHGFARDYPWTVVDKGDDRVSLTLTENEETLTVYPFHFSLMVTYTLEANQLKVEFLVKNNSEETMPFGLGFHPGFNVPIAGDELEFSDYEVSLSPEVTELTQFQIDPIPFRNGKVIPVPKAEKSTLPLSYSEFDNGLIIINNPGLTGIVLSSAKSDHQISLTLEDFPYVALWTMTDPEAKFLCMEPFAGLPDVKSDELTDWMKKEGNNFLEPDESTHFSTTITLK	cytoplasm	Intracellular	Cytoplasmic		N				1	3	33.109	293	1.0218e-128
C1-10	71	thioredoxin	PF01_05100	thioredoxin	Thioredoxin	Miscellaneous::Protein Metabolism	Plant-Prokaryote DOE project::Selenoproteins		GO:0006662, GO:0015035, GO:0045454	COG3118	1	O	COG3118	Thioredoxin domain-containing protein	MVDEITDATFEEETSEGVVLIDFWATWCGPCKMQSPVIDQLSEEMDDVKFTKMDVDQNQETARNLGIMAIPTLLIKKDGKIVDRLTGYTPKEKLEQILDQYTD	cytoplasm	Intracellular	Cytoplasmic		N				1	2	11.762	103	0	20	33
C1-10	174	D-alanine--poly(phosphoribitol) ligase	PF01_18100	D-alanine--poly(phosphoribitol) ligase	D-alanine--poly(phosphoribitol) ligase subunit 2 (EC 6.1.1.13)	Cell Wall and Capsule::Cell Wall and Capsule::Virulence, Disease and Defense::Virulence, Disease and Defense	Gram-Positive cell wall components::Gram-Positive cell wall components::null::Resistance to antibiotics and toxic compounds		GO:0019350, GO:0036370		5				MDTKQAVLDILNELTGEDLSDQMDENIFENGLLDSMATVQMLLELQDKCDVTAPVSEFHREDWDTPNKIIAKVESLRNE	cytoplasm	Intracellular	Cytoplasmic		N				1	1	9.011	79	3.5134e-83
C1-10	66	adenylosuccinate synthetase	PF01_04710	adenylosuccinate synthetase	Adenylosuccinate synthetase (EC 6.3.4.4)	Nucleosides and Nucleotides::Clustering-based subsystems	Purines::Clustering-based subsystems		GO:0004019, GO:0005525, GO:0006164	COG0104	3	F	PurA	Adenylosuccinate synthase	MTAIAVVGSQWGDEGKGKITDFLSKEAAMAVRSNGGNNAGHTIEIGDKTFKMRLIPSGIFAAKKGAVIGNGVVINPEVMFGELDNLEKEGIDISGLKISNRAHIIMPYHILQDTYQEEAKGDKKIGTTKNGIGPCYMDKASRTGIRVCDLLERDTFEEKLRTNLAEKNALFTKVYGKPELKFEDIFEKYLEYGQKMKKYVTDTSVVVNDALDNDEKVLFEGAQGVMLDIDEGTYPYVTSSNTISGGIASGIGMGANRLDTVIGVCKAYTTRVGEGPFPTELLDEVGDRIRETAHEYGTVTGRPRRVGWFDSVALRHAKRVAGINALSLNLLDVFSGFDKIKIATAYELDGEKIDYYPASLKELYRCKPVYEELPAWEEDITNVKTWEDLPENAKKFLNR…	cytoplasm	Intracellular	Cytoplasmic		N				1	3	47.44	429	2.5495e-193
C1-10	168	aspartate racemase	PF01_17370	aspartate racemase	Aspartate racemase (EC 5.1.1.13)	Amino Acids and Derivatives	Glutamine, glutamate, aspartate, asparagine; ammonia assimilation		GO:0006807, GO:0036361, GO:0006520, GO:0016855	COG1794	1	M	RacX	Aspartate racemase	MKHFFSIIGGMGTIATESYVRLINHRVKITKDQDYLNYILVNDAQIPDRTAYIMDHSKPNFFYDLKDDVLSQSKLNPDFFVMPCNTAHYFYDDLAALTDVPFLHMMRTAVHKFVDDFPKEEKIGLIATEGSIYDHLYVDELERVGKKAELGGPEIQPMVNELIYRDIKEKGIVDHDLYHKILKTMHDEYGCNVILLGCTELSLAQEKAPDHPYNVIDPQSIIADVSIELALKIRNGMDAKEATAKYMYK	cytoplasm	Intracellular	Cytoplasmic		N				1	6	28.565	249	4.2311e-269
C1-10	150	deoxyribose-phosphate aldolase	PF01_15090	deoxyribose-phosphate aldolase	Deoxyribose-phosphate aldolase (EC 4.1.2.4)	Carbohydrates	Monosaccharides		GO:0004139, GO:0005737, GO:0009264, GO:0016829	COG0274	3	F	DeoC	Deoxyribose-phosphate aldolase	MKYTIDDFARLIDHTNLHADASNEDMKKLCDEAKKYHFKMVAINQVQSKFCSEQLKNTDIDTGAAIAFPLGQQTIESKVFDTEDAIKNGANEIDYVINITELKNKNYAYIKEEMKQMVDICHKYHVPCKVIFENCYLTKEEIKKLAEIAKEIKPDFIKTSTGFGPSGAKVEDVKLMKSIVRDDIKVKAAGGIRNSDDFLAMVRAGADRIGCSAGVKIIEALKERMKDDNVTTIEINR	cytoplasm	Intracellular	Cytoplasmic		N				1	3	26.621	237	2.059e-102
C1-10	50	50S ribosomal protein L5	PF01_03580	50S ribosomal protein L5	LSU ribosomal protein L5p (L11e)	Protein Metabolism	Protein biosynthesis		GO:0003735, GO:0005840, GO:0006412	COG0094	2	J	RplE	Ribosomal protein L5	MANSLVEKYSNEIAPAMNKKFNYDSVMEIPKIDKIVLNMGVGDAVSNAKNLDEAVEELTLISGQKPLITKAKKSIANFRLREGMSIGAKVTLRGDRMYDFLYKLINVSLPRVRDFRGISSRSFDGRGNYTLGIKEQLIFPEIDYDKVNRVRGLDVVIVTTAKTDEEARELLTEFGMPFAK	cytoplasm	Intracellular	Cytoplasmic		N				1	2	20.258	180	4.8132e-90
C1-10	75	peptidase M42	PF01_06020	peptidase M42	Deblocking aminopeptidase (EC 3.4.11.-)	Protein Metabolism	Protein degradation			COG1363	3	G	FrvX	Cellulase M and related proteins	MKKEQEIQMLREFSDANSTSGFEEEFVKLFSTYAKNTADITVDGMLNVYAAKKENKGNRPVIQMDAHSDAVGFITQAVRPNGLIKFVPLGGWVKYNIPALRVKIRNRDGEYIPGVVATKPPHFMTAAERNSIPEVADMSIDVGSSSREETIKDYKVDTGCPIFVDVKCEYHEKSGLFFGKDFDDRFGAGAMVDILDNLKGEKTNFDVVAALSSQEEVGLRGAYVTGRKIKPDLCIVLESCPADDTFEPEWLSQTGLKRGPMLRDMDTTFLPNPKFQQYACDIADKNNIPYTRSVRTGGGQDGAAIYYEYGAPTIVIGIPVRYEHSPYCFSAYKDFKASVDLATAIIRDMTQEKLDSFKVI	cytoplasm	Intracellular	Cytoplasmic		N				1	3	40.06	360	2.9938e-62
C1-10	163	hypothetical protein C1-10_163	PF01_16520	hypothetical protein	NAD-dependent protein deacetylase of SIR2 family	Carbohydrates::Stress Response::Miscellaneous	Central carbohydrate metabolism::Oxidative stress::Plant-Prokaryote DOE project			COG0846	2	K	SIR2	NAD-dependent protein deacetylases, SIR2 family	MKDFEEIKKWLADADAVIVTAGNGFAQMEGLDMFDNLTFPIEYKNIREKYHVKTIADALDKDFDSWDEKWQFWSQLINEYSVEYEPSKAMKQLKELLDGKNYFIATSTFGHFFEKAGFDQEKIFNVFGDWTMMQCSSGLNHGTRSDLSTVKRYVNGQGEVPKCEDCNSPMELHMPLNTHFFPDEDANTRFRWFLTRNQTNKVVVLELGVDPTSPQLLDPMAKLVEQFKDWHYVAADLSQDELPDDIQKRSVGLEMALPEAIEKISK	cytoplasm	Intracellular	Cytoplasmic		N				1	3	30.961	268	5.4009e-71
C1-10	24	hypothetical protein C1-10_24	PF01_00490	hypothetical protein							5				MMEDKHGIKDKVAGKLKEVEGKITGDKAREVEGKAQQAKGKVKSKATEVKEDLE	cytoplasm	Intracellular	Cytoplasmic		N				1	2	5.7936	53	6.7666e-13
C1-10	96	F0F1 ATP synthase subunit alpha	PF01_13020	F0F1 ATP synthase subunit alpha	ATP synthase alpha chain (EC 3.6.3.14)	Respiration	ATP synthases		GO:0015986, GO:0045261, GO:0046933, GO:0046961, GO:0015991, GO:0016820, GO:0033178, GO:0005524, GO:0015992, GO:0046034	COG0056	3	C	AtpA	F0F1-type ATP synthase, alpha subunit	MSIKAEEISALIKQQLEKYDDKLNVNEVGTVTYVGDGIARAHGLNNVLSSELLQFSNGSYGIAQNLEANDVGIIILGRFDDIREGDQVKRTGRIMEVPVGDQLIGRVVNPLGQPVDGLGEIKTDKTRPIESKAPGVMDRQSVNQPLQTGIKAIDALVPIGRGQRELIIGDRKTGKTALALDTIINQKGQDVICIYVAIGQKESTVKNSVETLKRFGAMDYTIVVEAGPSEPAPMLYIAPYAGTAMGEEFMYNGKDVLIVFDDLSKQAVAYREISLLLRRPPGREAYPGDVFYLHSRLLERSAKLNKKLGGGSMTALPFIQTQAGDISAYIPTNVISITDGQIFLEADLFFAGTRPAINAGESVSRVGGSAQIKAMKKVAGTLRVDLASYRELESFAQFG…	cytoplasm	Intracellular	Cytoplasmic		N				1	3	55.137	503	1.9719e-59
C1-10	29	ribonuclease	PF01_01300	ribonuclease	Ribonuclease HI (EC 3.1.26.4)	Clustering-based subsystems::RNA Metabolism	DNA polymerase III epsilon cluster::RNA processing and modification		GO:0003676, GO:0004523	COG0328	2	L	RnhA	Ribonuclease HI	MKKGTIMKYYAVKNGRTPGVYRTWEDAKKQVDGFSGAEYKSFEKITDATEYLDWNKETQPDIVKEDSLSNAIKKIKSASGASQANSKTSADYFATIYTDGGSRNTGVHKGGHVNETDKAAWAYLIEWDNGRTYGSGGEFGATNNKMELLGLINALEKLIELKFNDKHLLFVLDSQYVLNGINKHWIEGWKKRGWKRSNGPLINASEWKKLDSLLGHFSDSEFSWTKGHADNQGNNFVDHELNKYMDQMK	cytoplasm	Intracellular	Cytoplasmic		N				1	1	27.522	243	2.644e-07
C1-10	170	16S rRNA methyltransferase	PF01_17490	16S rRNA methyltransferase	rRNA small subunit 7-methylguanosine (m7G) methyltransferase GidB	RNA Metabolism	RNA processing and modification		GO:0005737, GO:0006364, GO:0008649	COG0357	1	M	GidB	Predicted S-adenosylmethionine-dependent methyltransferase involved in bacterial cell division	MNPEIFAKELAKYGFELNEKQKKQFATYYDKLVEFNKKVNLTRITDKNEVYLKHFFDSITPLLEFPDLFKGEKTLCDVGAGAGFPSLPIKILCPNLSITIVDSLGKRLKFLDELVNDLGLDKVTLVHSRAEDAGQNKDLREKFDLVTGRAVARMSVLSEYCLPLAKVGGYLVALKGPKAQDELAEAKHAIDVLGGKVEDVKELPLPDTDDDRTLIVVEKIKATPKKYPRQAGTPNKKPL	cytoplasm	Intracellular	Cytoplasmic		N				1	1	26.694	239	3.8725e-06
C1-10	72	catabolite control protein A	PF01_05280	catabolite control protein A	Maltose operon transcriptional repressor MalR, LacI family	Carbohydrates	Di- and oligosaccharides		GO:0003700, GO:0006355	COG1609	2	K	PurR	Transcriptional regulators	MQKQEVTIYDVAREAKVSMATVSRVVNGNNNVRKETREKVLAVIDRLHYQPNAVAQGLASKRTTTVGLIVPDLTNMHFAELSKGIDDIATMYKYNILLSSVGNTLLNEDQVIQNLLNKQVDGVIYMSNLMSESAQEIFKRTNTPVVLAGTADANQNFPSVTIDYKAAEKEALGLLLKNGKKNLALVVGDGKAYVNKDNRFVAYKDFMEEHNLDNVHIYEDARTYEDGYELFEQIKADKVDGIIATRDVTAAGIINAAVEAGVSIPDDLEIISAASTNVAKIVRPQLTTVQQPLYDIGAVAMRMLTKLMSDEELDEAHVILPYTLKQSRSTK	cytoplasm	Intracellular	Cytoplasmic		N				1	1	36.523	331	1.5141e-55
C1-10	129	aspartyl-tRNA synthase	PF01_09100	aspartyl-tRNA synthase	Aspartyl-tRNA synthetase (EC 6.1.1.12)	Miscellaneous::Miscellaneous::Protein Metabolism	Plant-Prokaryote DOE project::Plant-Prokaryote DOE project::Protein biosynthesis		GO:0004812, GO:0005524, GO:0005737, GO:0000166, GO:0006418, GO:0016874, GO:0003676	COG0173	2	J	AspS	Aspartyl-tRNA synthetase	MEHMDKRTDYAGNITSKYEGQEVTLYGWVQRVRNLGNLVFIDLRDREGIVQVVVNKDSGEKLMEIADSLNNEDVIEVKGKVVKRSSVNPEMKTGEVEVDATEIDVLNKSKVPPFEIKDDINAAEQTRLKYRYLDLRRPTLQRAIILRSKILKAVHEYFDEQGFIDIETPILGKSSPEGARDYLVPSRIYPGSFYALPQSPQLFKQLLMGAGFDKYYQLARCFRDEDLRGDRQPEFTQIDMETSFLDEQGVQDYTEGLLKKIMKDVMNIDLKTPIKRITWDEAMNKYGSDKPDTRYEMYLHDLSPIFKDSDFKVFSGAIADGGVVKGIAVKNGAKEYSRKKIEEKQDYIKRYNAKGLAWVKYEDGEFSGPIARFLTDENKEALKKEFDLEGGELIVIVAD…	cytoplasm	Intracellular	Cytoplasmic		N				1	6	70.498	617	8.3365e-149
C1-10	157	L-2-hydroxyisocaproate dehydrogenase	PF01_15880	L-2-hydroxyisocaproate dehydrogenase	L-lactate dehydrogenase (EC 1.1.1.27)	Carbohydrates::Carbohydrates	Fermentation::Fermentation		GO:0016616, GO:0044262, GO:0055114, GO:0016491	COG0039	3	C	Mdh	Malate/lactate dehydrogenases	MRNVAVIGMGHVGATVAFTLFTHGIVDNLYLLDKNQAKAEAEYNDLRDTLARNDYHVNVFLGDYSDLKDVDIIVTSFGNIAATVKTGDRFGEFEINSKNAKEVGAKIKESGFKGILINISNPCDAISTILQETTGLSKKQVFGTGTFLDTARMQRIVGEALNEDPRNVEGFVLGEHGASQFTAWSTVSVNGKSAKELFTKEQEEKLSAQPNKNSMKVAFGKGYTSYAIATCAVRLIQAVFSDARLFAPTSVYLDEVQTYIGYPAIIGKDGVEKVIPLELTSEEDEKLRESADIIKKHIAQLK	cytoplasm	Intracellular	Cytoplasmic		N				1	2	33	302	4.3276e-05
C1-10	85	galactokinase	PF01_13970	galactokinase	Galactokinase (EC 2.7.1.6)	Carbohydrates::Carbohydrates	Di- and oligosaccharides::null		, GO:0005524, GO:0005737, GO:0008152, GO:0016301, GO:0016773, GO:0004335, GO:0006012, GO:0046835	COG0153	3	G	GalK	Galactokinase	MNKDELIKNYQKVFGKNEKDVFFSPGRINVIGEHTDYNGGHVFPAAISLGVYGVYGPRNDNKVCLYSGNIDSEIVEFDLNDDTVEKDDRFWANYFKGMITYLRQREDGNKINHGFNLYIKADLPSGSGLSSSAAIEMLMGMILKDEFDLDINRPDLARLGQKTENEFVGLNSGIMDQFACIMGKNDSAIFLDCNTMEYEYLPLKLGDYEIIIMSTNKEHTLADSAYNDRVRECKNALEKLQTALDITSLGELDSQTFDEYAYLIDDETEIKRARHAVNENERTIRATKAMKDNDLEKLGHLINASHVSLHYDYEVTGKELDTLAEAAWKRDGVLGARMIGGGFGGSAIAIVKKDKAEEFKKNVGKIYHDKVGYDASFYDAEIVDGTKKI	cytoplasm	Intracellular	Cytoplasmic		N				1	2	43.681	389	0.0004562
C1-10	65	thymidylate kinase	PF01_04560	thymidylate kinase	Thymidylate kinase (EC 2.7.4.9)	Clustering-based subsystems	Fatty acid metabolic cluster		GO:0004798, GO:0005524, GO:0006233	COG0125	3	F	Tmk	Thymidylate kinase	MRGYLITFEGPDGAGKTTVINEIIKQLPQSLQERTLVTREPGGSKISENIRTIILDPENKEMDDRTEALLYAAQRSQHVSEVIRPALAAGKVVLSDRFIDSSLAYQGVGRNLGIEEVKQINDFGTGGLEPDLTIFLDLDPAVGLARIEKERAGQEDRLEQEKIDFHNKVYAGYRELLERYPDRIKKVDANLPIKDVAANSVKIIRKQLPDIFM	cytoplasm	Intracellular	Cytoplasmic		N				1	1	23.966	213	5.4807e-09
C1-10	161	esterase	PF01_16260	esterase	Pectinesterase (EC 3.1.1.11)	Carbohydrates	Monosaccharides		GO:0008152, GO:0016787	COG0657	3	I	Aes	Esterase/lipase	MVVIKKDIIYDENNNLKTDIYFPNDTTSQTKLLIFWHGGGWFAGSKNDVKDLGIKFANAGFMTLIPDYRLAPEFTYPAAHQDSKKFVEWLLDSDYTDDDDQQNIVQIGASVGGTLALYIAGIYGFPTVTWSASVDFSNWMKNHQDVIPSRYGANELKLTNLYDIFESFYKFFVKTYAGKNDQAILKKMDVENYDLSHLGRLKMINSAHELVPLNGVLKFIDFLANNDHEVELLVIKGHRHAMDYAMDYIDESLDFLYQTIKEKKNDQH	cytoplasm	Intracellular	Cytoplasmic		N				1	1	30.796	268	1.0994e-05
C1-10	108	peptide-binding protein	PF01_11370	peptide-binding protein	TPR-repeat-containing protein, putative component of Menaquinone-cytochrome C reductase	Respiration	Electron accepting reactions		GO:0005515	COG5010	1	U	TadD	Flp pilus assembly protein TadD, contains TPR repeats	MTYSEQLLDAIQNHDFSDNRILLKKALDNDDPEILASLAENLTDLGFTDLSKEVYRFLIGQFPKEDLFKVYLAEILLNDGDEDDGLQLLYDVKPDSDAYLESLLDLADYYQSNGLIETAHQKLLEAHKLAPDEDAINFGLAELDYLSGDYSEALDLYRGLAKNNKTFGEVVLSQRIAACLAKLGEYEEAANEIKSHENDILSIDALYEAGLIMLSANDNKAAIKYLDQVIETQPDYVNAYPLLAQAYAAEDNNEEVLRTAQTGLSYNELDEVLYSLGAKAAANLNQLDEAERLLKKGLEVAPDNSDLRLQLSNLYLHQHQDEANISLFKDLDDEELEPQAHWNLAVSYQRLEDYDKAKSEFLLAYPAFQNNASFLRQMISLFYELREIPTTKELIKKYL…	cytoplasm	Intracellular	Cytoplasmic		N				1	1	49.446	434	1.4808e-10
C1-10	27	hydrolase	PF01_00860	hydrolase					GO:0016787	COG3049	1	M	COG3049	Penicillin V acylase and related amidases	MCTGLRFTDDQGNLYFGRNLDVGQDYGEGVIITPRNYPLPYKFLDNTTTKKAVIGMGIVVDGYPSYFDCYNEDGLGIAGLNFPHFAKFSDGPIDGKINLASYEIMLWVTQNFTHVSEVKEALKNVNLVNEAINTSFAVAPLHWIISDSDEAIIVEVSKQYGMKVFDDKVGVLTNSPDFNWHLTNLGNYTGLNPHDATAQSWNGQKVAPWGVGTGSLGLPGDSIPADRFVKAAYLNVNYPTAKGEKANVAKFFNILKSVAMIKGSVVNDQGKDEYTVYTACYSSGSKTYYCNFEDDFELKTYKLDDHTMNSTSLVTY	secreted	Intracellular	Cytoplasmic		N				1	3	34.955	316	2.3904e-31
C1-10	103	trigger factor	PF01_12290	trigger factor	Cell division trigger factor (EC 5.2.1.8)	Clustering-based subsystems	null		GO:0006457, GO:0015031	COG0544	1	O	Tig	FKBP-type peptidyl-prolyl cis-trans isomerase (trigger factor)	MSVKWEKTGKTSGELTFEISQEEVKKGLDQAFKRVKKNLRVPGFRKGHVSRVVFDQFYGEEALYEDALNIVLPEAYTAAVKEAGIDPVGQPQITPVSMDKNKPWVMKATVSVKPEVKLGDYKGIEVPKQNTRVLVKDVDAELNKRREQNAELVLKDGKAAKGDTVTIDYTGTIDGKPFDGGSAQNYSLELGSGTFIPGFEDQLIGHKAGDDVDVVVTFPEDYGAKDLAGKEAHFATKIHEVKSKELPKLDDEFAKDVDDSVESLDELKDKIKKDLKKHKEDDAKDAIQDAAIKGAVENATIDEVPQAMIDEDVQNQLNQYLGNMQRQGIDPQTYFKLTGTTEAQLREQLAKGAAERVKTNLVLEAIVAKEKLDATADEIKQEIKDLAHDYNMDEKVVRR…	cytoplasm	Intracellular	Cytoplasmic		N				1	2	49.83	449	1.2958e-61
C1-10	119	hypothetical protein C1-10_119	PF01_10240	hypothetical protein	FIG005590: DegV family protein	Miscellaneous	Plant-Prokaryote DOE project			COG1307	4	S	DegV	Uncharacterized protein conserved in bacteria	MKIALITDSTSDISPEEAKANDITVVPIPVIIGDKQYMDGVDITAEKLFELERDGAPFPKTSQPSPGTMLELCQKLKNEGYEAIIAIPLTSGISGFYNSLVTLAHNHPEFNLYPYDPAMTVRSMGNLVLAAAKMIKNGWEPKEILAKLDEIRDTIDVLFVVDDLNNLVRGGRLSNASAFIGTMLQIKPLLTFKKDDYQIVSFDKVRSMKRAVKKAENITIERINNSPIKDKLSLAVYNSNDLEQATKVKNDFQAAFPNMTIKMFNFSSVIATYLGEKSLGITWMADIDKMDFSKK	cytoplasm	Intracellular	Cytoplasmic		N				1	2	32.869	295	4.4638e-22
C1-10	57	hypothetical protein C1-10_57	PF01_04300	hypothetical protein							5				MADEVIKTELLDRHMKEVFDWSDSDMPVRDALWDYFMEKNGRDTMKTESDMLPFLKDSDDKIEAFVNENLKK	cytoplasm	Intracellular	Cytoplasmic		N				1	2	8.6056	72	8.6302e-177
C1-10	22	30S ribosomal protein S6	PF01_00070	30S ribosomal protein S6	SSU ribosomal protein S6p	Protein Metabolism	Protein biosynthesis		GO:0003735, GO:0005840, GO:0006412, GO:0019843	COG0360	2	J	RpsF	Ribosomal protein S6	MAKTKYEVTYIIKPDIDEDSKKALIDRFDKVVTDNGAEELESKDWGKRRFAYEIEKYREGTYHIMTFVAENSEPVDEFGRLSRIDNQILRSMTVKLDK	cytoplasm	Intracellular	Cytoplasmic		N				1	1	11.57	98	6.6674e-96
C1-10	28	hypothetical protein C1-10_28	PF01_01100	hypothetical protein							5				MLDAKNIELKIKDDAKEALEKKIKPGQVVLLALNDGSNGYSKLGGTCTIGANFQLVLLDHKDPDFSIKIKNNMDLDMYTSDKELAFLEDGLVLNARDAVLSLSSNEGIIDGGVTISEFKGEKLSADEMKKLGGKIC	secreted	Intracellular	Cytoplasmic		N				1	1	14.64	136	8.2828e-28
C1-10	151	tRNA-binding protein	PF01_15130	tRNA-binding protein	Methionyl-tRNA synthetase (EC 6.1.1.10)	Miscellaneous	Plant-Prokaryote DOE project		GO:0000049	COG0073	4	R	ARC1	EMAP domain	MIISTNKTSYPDTLIVILDQDKGRSKFTEKDQVTRVENEDGEVIGFNFFNVSSFLDYDKLPNGEVKPTQELVDALNKKIAEAGFDTKLEIGKPTLVYGYVKTCEAHPDSDHLHVTTVDVGNGEEHQIVCGAPNIAQGQMVVVALPGTLMPNGQQIWPGALRGVDSYGMICSARELGLAHAPQKRGIMVVPDDFKAGDEFEPTKCDELLASGQISL	cytoplasm	Intracellular	Cytoplasmic		N				1	1	23.364	215	3.2922e-05
