# Supplementary material for: Exoproteome Perspective on the Bile Stress Response of Lactobacillus johnsonii
Source: Proteomes. 2021 Feb 10;9(1):10. doi: 10.3390/proteomes9010010 (PMC7931105; doi:10.3390/proteomes9010010)
Supplement: Supplementary file 1 [file proteomes-09-00010-s001.zip › Supplementary/Ljohnsonii bile exoproteome SUPP TABLES.xlsx]

## Sheet: SUPP T1 Common ptn
	Supplementary Table 1. All proteins common between the two Lactobacillus johnsonii exoproteomes, grouped according to the effects of bile on protein expression
	Effect of Bile Stress	Detected in Treatment	Locus Tag	Protein Name
	Bile stress stops expression	0.00% bile only	PF01_02040	N-acetylmuramoyl-L-alanine amidase, family 4
			PF01_15900	surface protein, aggregation promoting factor
	Bile upregulates expression	0.00% to 0.30% bile	PF01_08830	enolase
			PF01_13820	phosphoglycerate kinase
			PF01_07580	pyridoxamine 5'-phosphate oxidase
	Expressed in the presence of bile stress	0.10% to 0.30% bile	PF01_03860	4-methyl-5(B-hydroxyethyl)-thiazole monophosphate biosynthesis protein
			PF01_04460	50S ribosomal protein L7/L12
			PF01_12550	5'-methylthioadenosine nucleosidase / S-adenosylhomocysteine nucleosidase
			PF01_13430	acetate kinase
			PF01_08750	adenine phosphoribosyltransferase
			PF01_18670	aluminum resistance protein
			PF01_04210	aminopeptidase C
			PF01_07460	aminopeptidase N
			PF01_01440	D-alanine--D-alanine ligase
			PF01_00770	D-lactate dehydrogenase
			PF01_02700	DNA-directed RNA polymerase subunit delta
			PF01_03440	elongation factor P
			PF01_08410	elongation factor Ts
			PF01_13800	enolase
			PF01_05530	fructose-bisphosphate aldolase
			PF01_13280	glucose-6-phosphate isomerase
			PF01_04250	glutamyl-tRNA synthase
			PF01_13830	glyceraldehyde-3-phosphate dehydrogenase
			PF01_15290	hypothetical protein PF01_15290/C1-10_153
			PF01_03250	L-lactate dehydrogenase
			PF01_07330	methionine aminopeptidase
			PF01_04920	molecular chaperone GroEL
			PF01_16360	N-acetylglucosamine kinase
			PF01_17540	NADPH-dependent FMN reductase
			PF01_01610	nucleoside deoxyribosyltransferase
			PF01_05020	oligoribonuclease
			PF01_16660	oxidoreductase
			PF01_01930	peptidase M13
			PF01_14360	phosphocarrier protein HPr
			PF01_17320	phosphofructokinase
			PF01_06630	phosphoketolase
			PF01_13700	phosphotransacetylase
			PF01_08430	ribosome recycling factor
			PF01_15140	thioredoxin
			PF01_14000	thioredoxin reductase
			PF01_14910	threonyl-tRNA synthase
			PF01_14660	transcription elongation factor GreA
			PF01_11380	transcriptional regulator
			PF01_13810	triosephosphate isomerase
			PF01_16120	UDP-glucose 4-epimerase
	Expressed in the presence of higher bile concentration	0.30% bile only	PF01_03430	30S ribosomal protein S7
			PF01_03620	50S ribosomal protein L18
			PF01_03580	50S ribosomal protein L5
			PF01_04710	adenylosuccinate synthetase
			PF01_17370	aspartate racemase
			PF01_09100	aspartyl-tRNA synthase
			PF01_13860	ATP-dependent Clp protease proteolytic subunit
			PF01_18100	D-alanine--poly(phosphoribitol) ligase
			PF01_13020	F0F1 ATP synthase subunit alpha
			PF01_13000	F0F1 ATP synthase subunit beta
			PF01_14560	glutamine synthetase
			PF01_14010	glycerol-3-phosphate dehydrogenase
			PF01_04530	hypothetical protein PF01_04530/C1-10_64
			PF01_09230	hypothetical protein PF01_09230/C1-10_126
			PF01_10240	hypothetical protein PF01_10240/C1-10_119
			PF01_17570	hypothetical protein PF01_17570/C1-10_173
			PF01_15880	L-2-hydroxyisocaproate dehydrogenase
			PF01_11370	peptide-binding protein
			PF01_14350	phosphoenolpyruvate-protein phosphotransferase
			PF01_02120	phosphoglyceromutase
			PF01_00840	prolyl aminopeptidase
			PF01_11500	pyruvate kinase
			PF01_06580	ribose 5-phosphate isomerase
			PF01_01530	tagatose-6-phosphate ketose
			PF01_05100	thioredoxin
			PF01_12290	trigger factor
	Downregulated by higher bile concentration	0.00% to 0.10% bile	PF01_11710	hypothetical protein PF01_11710/C1-10_104
	Bile-induced but higher bile concentration stops expression	0.10% bile only	PF01_03670	adenylate kinase
			PF01_05300	dipeptidase PepV
			PF01_05050	hypothetical protein PF01_05050/C1-10_70
			PF01_14430	hypothetical protein PF01_14430/C1-10_145
			PF01_17200	oligopeptidase PepB
			PF01_02390	cellobiose-specific PTS sugar transporter
			PF01_10310	pyrophosphatase
			PF01_04380	transcription antitermination protein NusG
			PF01_07780	transcription termination factor

## Sheet: SUPP T2 Adj P values (Common)
	Supplementary Table 2. Corresponding adjusted P values based on Tukey’s multiple comparison test used for expression heatmap analysis of common Lactobacillus johnsonii proteins
			Adjusted P-value
			PF01			C1-10
	Row	Protein ID	0.00% x 0.10%	0.00% x 0.30%	0.10% x 0.30%	0.00% x 0.10%	0.00% x 0.30%	0.10% x 0.30%
	1	aspartate racemase	>0.9999	0.146	0.146	>0.9999	0.0001	0.0001
	2	ATP-dependent Clp protease proteolytic subunit	>0.9999	<0.0001	<0.0001	>0.9999	<0.0001	<0.0001
	3	D-alanine--D-alanine ligase	<0.0001	<0.0001	0.9905	<0.0001	<0.0001	0.9388
	4	molecular chaperone DnaK	>0.9999	>0.9999	>0.9999	<0.0001	>0.9999	<0.0001
	5	molecular chaperone GroEL	<0.0001	<0.0001	0.9791	<0.0001	<0.0001	0.9614
	6	N-acetylmuramoyl-L-alanine amidase, family 4	<0.0001	<0.0001	>0.9999	0.1021	0.1021	>0.9999
	7	peptidase M13	<0.0001	<0.0001	0.9739	<0.0001	<0.0001	0.9596
	8	peptide-binding protein	>0.9999	<0.0001	<0.0001	>0.9999	0.1796	0.1796
	9	pyrrolidone-carboxylate peptidase	>0.9999	>0.9999	>0.9999	0.1617	>0.9999	0.1617
	10	tagatose-6-phosphate ketose	>0.9999	0.0006	0.0006	<0.0001	<0.0001	0.9743
	11	Thioredoxin	<0.0001	<0.0001	0.9997	>0.9999	<0.0001	<0.0001
	12	thioredoxin reductase	<0.0001	<0.0001	0.9996	<0.0001	<0.0001	>0.9999
	13	trigger factor	0.0003	0.1243	0.1245	>0.9999	0.1983	0.1983
	14	UDP-glucose 4-epimerase	0.1202	<0.0001	0.0005	0.0001	<0.0001	0.099
	15	thioredoxin	<0.0001	<0.0001	0.9865	<0.0001	<0.0001	0.9954
	16	30S ribosomal protein S1	>0.9999	>0.9999	>0.9999	<0.0001	>0.9999	<0.0001
	17	30S ribosomal protein S7	0.0003	<0.0001	0.0678	>0.9999	<0.0001	<0.0001
	18	50S ribosomal protein L18	<0.0001	<0.0001	0.9509	<0.0001	<0.0001	0.9818
	19	50S ribosomal protein L33	>0.9999	<0.0001	<0.0001	0.0988	>0.9999	0.0988
	20	50S ribosomal protein L5	>0.9999	<0.0001	<0.0001	>0.9999	0.0002	0.0002
	21	50S ribosomal protein L7/L12	<0.0001	<0.0001	0.9714	<0.0001	<0.0001	0.9999
	22	aspartyl-tRNA synthase	>0.9999	0.0013	0.0013	>0.9999	0.1564	0.1564
	23	DNA polymerase III subunit beta	>0.9999	>0.9999	>0.9999	<0.0001	<0.0001	0.9505
	24	DNA-directed RNA polymerase subunit delta	<0.0001	<0.0001	0.9538	<0.0001	<0.0001	0.0668
	25	elongation factor P	0.1478	<0.0001	0.0001	<0.0001	0.1097	<0.0001
	26	elongation factor Ts	<0.0001	<0.0001	>0.9999	<0.0001	<0.0001	0.8893
	27	exodeoxyribonuclease VII small subunit	>0.9999	>0.9999	>0.9999	>0.9999	>0.9999	>0.9999
	28	glutamyl-tRNA synthase	<0.0001	0.0005	0.2364	0.0002	<0.0001	0.0525
	29	hypothetical protein PF01_16520/C1-10_163	>0.9999	>0.9999	>0.9999	>0.9999	0.0003	0.0003
	30	methionine aminopeptidase	<0.0001	<0.0001	>0.9999	<0.0001	<0.0001	0.8406
	31	ribosome recycling factor	<0.0001	<0.0001	0.9982	<0.0001	<0.0001	0.0235
	32	threonyl-tRNA synthase	0.1576	0.1365	0.9972	0.1395	<0.0001	<0.0001
	33	transcription antitermination protein NusG	0.063	<0.0001	0.0685	0.124	>0.9999	0.124
	34	transcription elongation factor GreA	<0.0001	<0.0001	0.9997	<0.0001	<0.0001	0.9668
	35	transcription termination factor	<0.0001	>0.9999	<0.0001	<0.0001	>0.9999	<0.0001
	36	transcriptional regulator	0.0174	0.0095	0.9779	0.0772	<0.0001	<0.0001
	37	3-carboxymuconate cyclase	>0.9999	>0.9999	>0.9999	>0.9999	<0.0001	<0.0001
	38	5'-methylthioadenosine nucleosidase / S-adenosylhomocysteine nucleosidase	<0.0001	<0.0001	0.9855	0.0001	<0.0001	0.0394
	39	acetate kinase	<0.0001	<0.0001	0.9898	<0.0001	<0.0001	0.8693
	40	adenine phosphoribosyltransferase	0.0001	<0.0001	0.1556	<0.0001	0.1744	<0.0001
	41	adenylate kinase	<0.0001	<0.0001	0.8947	0.0002	>0.9999	0.0002
	42	adenylosuccinate synthetase	0.1695	<0.0001	0.0005	>0.9999	<0.0001	<0.0001
	43	aldose 1-epimerase	>0.9999	>0.9999	>0.9999	>0.9999	<0.0001	<0.0001
	44	aluminum resistance protein	0.0002	0.0004	0.9762	<0.0001	<0.0001	0.9329
	45	aminopeptidase C	<0.0001	<0.0001	0.9586	<0.0001	<0.0001	0.8815
	46	aminopeptidase N	<0.0001	<0.0001	0.8157	<0.0001	<0.0001	0.9992
	47	dipeptidase PepV	0.0004	<0.0001	0.0345	<0.0001	>0.9999	<0.0001
	48	D-lactate dehydrogenase	<0.0001	<0.0001	0.9815	<0.0001	<0.0001	0.9961
	49	enolase	0.0003	0.0004	>0.9999	<0.0001	<0.0001	0.9993
	50	enolase	<0.0001	<0.0001	0.8797	<0.0001	<0.0001	0.9698
	51	esterase	>0.9999	>0.9999	>0.9999	>0.9999	0.1771	0.1771
	52	F0F1 ATP synthase subunit alpha	>0.9999	<0.0001	<0.0001	>0.9999	0.0014	0.0014
	53	F0F1 ATP synthase subunit beta	>0.9999	<0.0001	<0.0001	>0.9999	<0.0001	<0.0001
	54	fructose-bisphosphate aldolase	0.0018	0.0014	0.9978	<0.0001	<0.0001	>0.9999
	55	glucose-6-phosphate isomerase	<0.0001	<0.0001	0.9985	<0.0001	<0.0001	0.9775
	56	glutamine synthetase	>0.9999	<0.0001	<0.0001	<0.0001	<0.0001	0.9327
	57	glyceraldehyde-3-phosphate dehydrogenase	<0.0001	<0.0001	0.946	<0.0001	<0.0001	0.9361
	58	glycerol-3-phosphate dehydrogenase	>0.9999	<0.0001	<0.0001	<0.0001	<0.0001	0.9409
	59	hypoxanthine phosphoribosyltransferase	>0.9999	>0.9999	>0.9999	0.1236	0.0006	0.1771
	60	isochorismatase	>0.9999	0.2343	0.2343	>0.9999	>0.9999	>0.9999
	61	L-2-hydroxyisocaproate dehydrogenase	>0.9999	<0.0001	<0.0001	>0.9999	0.1581	0.1581
	62	L-lactate dehydrogenase	<0.0001	<0.0001	0.8433	<0.0001	<0.0001	0.8758
	63	N-acetylglucosamine kinase	<0.0001	<0.0001	0.9952	<0.0001	<0.0001	0.9975
	64	nucleoside deoxyribosyltransferase	0.1192	<0.0001	0.0002	0.0759	<0.0001	0.0009
	65	oligopeptidase PepB	0.163	>0.9999	0.163	<0.0001	<0.0001	0.859
	66	peptidase T	>0.9999	>0.9999	>0.9999	<0.0001	<0.0001	0.8931
	67	phosphocarrier protein HPr	<0.0001	<0.0001	0.974	<0.0001	<0.0001	0.9681
	68	phosphoenolpyruvate-protein phosphotransferase	0.1311	<0.0001	<0.0001	<0.0001	<0.0001	0.1491
	69	phosphofructokinase	<0.0001	<0.0001	0.9913	<0.0001	<0.0001	0.9835
	70	phosphoglycerate kinase	<0.0001	<0.0001	0.7027	<0.0001	<0.0001	0.3676
	71	phosphoglyceromutase	>0.9999	<0.0001	<0.0001	<0.0001	<0.0001	0.9123
	72	phosphoketolase	<0.0001	<0.0001	0.9658	<0.0001	<0.0001	0.802
	73	phosphotransacetylase	<0.0001	<0.0001	0.9901	<0.0001	<0.0001	0.9873
	74	cellobiose-specific PTS sugar transporter	<0.0001	>0.9999	<0.0001	<0.0001	<0.0001	0.9885
	75	pyrophosphatase	0.0004	>0.9999	0.0004	<0.0001	<0.0001	0.9138
	76	pyruvate kinase	<0.0001	<0.0001	0.9712	>0.9999	<0.0001	<0.0001
	77	pyruvate oxidase	<0.0001	<0.0001	0.9973	>0.9999	>0.9999	>0.9999
	78	ribose 5-phosphate isomerase	<0.0001	<0.0001	0.9807	>0.9999	<0.0001	<0.0001
	79	ribulose-phosphate 3-epimerase	>0.9999	>0.9999	>0.9999	>0.9999	>0.9999	>0.9999
	80	triosephosphate isomerase	<0.0001	<0.0001	0.9998	<0.0001	<0.0001	0.9836
	81	2,5-diketo-D-gluconic acid reductase	<0.0001	<0.0001	0.9933	>0.9999	>0.9999	>0.9999
	82	4-methyl-5(B-hydroxyethyl)-thiazole monophosphate biosynthesis protein	<0.0001	0.0002	0.9769	<0.0001	<0.0001	0.9951
	83	hypothetical protein PF01_04530/C1-10_64	>0.9999	<0.0001	<0.0001	0.1389	<0.0001	<0.0001
	84	hypothetical protein PF01_05050/C1-10_70	0.203	>0.9999	0.203	0.0005	>0.9999	0.0005
	85	hypothetical protein PF01_09230/C1-10_126	>0.9999	0.2352	0.2352	0.0004	<0.0001	0.2001
	86	hypothetical protein PF01_10240/C1-10_119	0.0004	0.0009	0.984	>0.9999	0.1985	0.1985
	87	hypothetical protein PF01_15290/C1-10_153	0.0003	<0.0001	0.0796	<0.0001	<0.0001	0.9941
	88	hypothetical proteinPF01_14200/C1-10_82	<0.0001	<0.0001	0.9919	<0.0001	<0.0001	0.9802
	89	NAD(P)-dependent oxidoreductase	>0.9999	>0.9999	>0.9999	>0.9999	<0.0001	<0.0001
	90	NADPH-dependent FMN reductase	<0.0001	<0.0001	0.9864	<0.0001	<0.0001	0.9969
	91	NADPH-dependent FMN reductase	>0.9999	>0.9999	>0.9999	<0.0001	<0.0001	0.9998
	92	oligoribonuclease	<0.0001	<0.0001	0.9941	<0.0001	<0.0001	0.9877
	93	oxidoreductase	<0.0001	<0.0001	0.9888	<0.0001	<0.0001	0.984
	94	prolyl aminopeptidase	>0.9999	<0.0001	<0.0001	0.1183	<0.0001	0.0002
	95	pyridoxamine 5'-phosphate oxidase	<0.0001	<0.0001	>0.9999	<0.0001	<0.0001	0.9868
	96	D-alanine--poly(phosphoribitol) ligase	>0.9999	<0.0001	<0.0001	>0.9999	<0.0001	<0.0001
	97	hypothetical protein PF01_00490/C1-10_24	>0.9999	>0.9999	>0.9999	>0.9999	0.0003	0.0003
	98	hypothetical protein PF01_11710/C1-10_104	0.0969	0.0001	<0.0001	0.9982	<0.0001	<0.0001
	99	hypothetical protein PF01_14430/C1-10_145	<0.0001	>0.9999	<0.0001	<0.0001	<0.0001	0.9723
	100	hypothetical protein PF01_17570/C1-10_173	>0.9999	0.001	0.001	0.0002	<0.0001	0.1008
	101	surface protein, aggregation promoting factor	<0.0001	<0.0001	>0.9999	0.1167	0.0001	0.087

## Sheet: SUPP T3 Adj P values (PF01)
	Supplementary Table 3. Corresponding adjusted P values based on Tukey’s multiple comparison test for expression heatmap analysis of Lactobacillus johnsonii PF01 proteins
	Lactobacillus johnsonii PF01		Adjusted P-value
	Row	Protein ID	0.00% x 0.10%	0.00% x 0.30%	0.10% x 0.30%
	1	lysozyme	0.9956	<0.0001	<0.0001
	2	hypothetical protein PF01_04660	0.2953	0.2251	0.9861
	3	lysozyme	0.3422	0.3422	>0.9999
	4	hydrolase	0.3927	0.3927	>0.9999
	5	DNA-directed RNA polymerase subunit beta	0.3299	0.3299	>0.9999
	6	histidine kinase	0.0001	0.4	0.0114
	7	cell division protein FtsH	0.3843	>0.9999	0.3843
	8	30S ribosomal protein S15	0.0232	0.0256	0.9993
	9	helicase	0.2789	>0.9999	0.2789
	10	tRNA (guanine-N1)-methyltransferase	0.36	>0.9999	0.36
	11	dithiol-disulfide isomerase	0.0002	<0.0001	0.9851
	12	2,5-diketo-D-gluconic acid reductase	0.0212	>0.9999	0.0212
	13	monooxygenase	0.3527	0.3769	0.9989
	14	hypothetical protein PF01_14300	0.3573	>0.9999	0.3573
	15	alanine racemase	>0.9999	0.0002	0.0002
	16	choloylglycine hydrolase	>0.9999	0.0002	0.0002
	17	ATP-dependent protease	>0.9999	0.3992	0.3992
	18	cell division protein FtsK	>0.9999	0.4395	0.4395
	19	heat shock protein Hsp33	>0.9999	0.4892	0.4892
	20	50S ribosomal protein L31	>0.9999	<0.0001	<0.0001
	21	exodeoxyribonuclease III	>0.9999	0.0003	0.0003
	22	30S ribosomal protein S8	>0.9999	0.0003	0.0003
	23	exodeoxyribonuclease	>0.9999	0.3063	0.3063
	24	50S ribosomal protein L30	>0.9999	0.3594	0.3594
	25	50S ribosomal protein L13	>0.9999	0.394	0.394
	26	histidyl-tRNA synthase	>0.9999	0.4224	0.4224
	27	50S ribosomal protein L4	>0.9999	0.4432	0.4432
	28	50S ribosomal protein L22	>0.9999	0.4656	0.4656
	29	50S ribosomal protein L2	>0.9999	0.4747	0.4747
	30	asparaginase	>0.9999	0.4083	0.4083
	31	thiamine biosynthesis protein ThiI	>0.9999	0.3697	0.3697
	32	ribokinase	>0.9999	0.3714	0.3714
	33	ATP synthase subunit gamma	>0.9999	0.3935	0.3935
	34	asparagine synthase	>0.9999	0.4468	0.4468
	35	S-adenosylmethionine synthetase	>0.9999	0.4666	0.4666
	36	glutamate:gamma-aminobutyrate antiporter	>0.9999	0.5108	0.5108
	37	protein from nitrogen regulatory protein P-II family	>0.9999	0.4086	0.4086
	38	NADH-flavin reductase	>0.9999	0.4438	0.4438
	39	lytic transglycosylase	>0.9999	0.4625	0.4625
	40	GNAT family acetyltransferase	>0.9999	0.4668	0.4668
	41	hypothetical protein PF01_16190	>0.9999	0.0002	0.0002
	42	hypothetical protein PF01_06400	>0.9999	0.3766	0.3766
	43	hypothetical protein PF01_05490	>0.9999	0.4461	0.4461

## Sheet: SUPP T4 Adj P values (C1-10)
	Supplementary Table 4. Corresponding adjusted P values based on Tukey’s multiple comparison test for expression heatmap analysis of Lactobacillus johnsonii C1-10 proteins
	Lactobacillus johnsonii C1-10		Adjusted P-value
	Row	Protein ID	0.00% x 0.10%	0.00% x 0.30%	0.10% x 0.30%
	1	levansucrase	0.9958	0.9954	0.9826
	2	UDP-N-acetylmuramoylalanyl-D-glutamate--2,6-diaminopimelate ligase	<0.0001	>0.9999	<0.0001
	3	ABC transporter	0.3773	>0.9999	0.3773
	4	aspartyl/glutamyl-tRNA amidotransferase subunit B	0.0116	0.3629	0.277
	5	aspartyl/glutamyl-tRNA amidotransferase subunit A	0.0152	0.3824	0.3033
	6	16S rRNA methyltransferase	0.0165	>0.9999	0.0165
	7	elongation factor P	0.3544	>0.9999	0.3544
	8	amino acid aminotransferase	<0.0001	<0.0001	0.9625
	9	peptidase C69	<0.0001	<0.0001	0.8348
	10	isopentenyl pyrophosphate isomerase	0.0002	0.0002	0.9943
	11	aldose 1-epimerase	0.349	>0.9999	0.349
	12	lysophospholipase	0.3523	>0.9999	0.3523
	13	1-deoxy-D-xylulose 5-phosphate synthase	0.3605	<0.0001	0.0108
	14	lipid kinase	0.4326	>0.9999	0.4326
	15	hypothetical protein C1-10_30	0.3466	>0.9999	0.3466
	16	SAM-dependent methyltransferase	0.3649	>0.9999	0.3649
	17	hypothetical protein C1-10_109	0.3969	>0.9999	0.3969
	18	dihydroxyacetone kinase	0.3976	>0.9999	0.3976
	19	hypothetical protein C1-10_123	0.428	>0.9999	0.428
	20	hypothetical protein C1-10_99	0.4105	>0.9999	0.4105
	21	16S rRNA methyltransferase	>0.9999	0.3802	0.3802
	22	hydrolase	>0.9999	0.4527	0.4527
	23	ribonuclease	>0.9999	0.3708	0.3708
	24	catabolite control protein A	>0.9999	0.3891	0.3891
	25	30S ribosomal protein S6	>0.9999	0.5066	0.5066
	26	aminopeptidase	>0.9999	<0.0001	<0.0001
	27	deoxyribose-phosphate aldolase	>0.9999	0.0141	0.0141
	28	peptidase M42	>0.9999	0.0162	0.0162
	29	galactokinase	>0.9999	0.421	0.421
	30	thymidylate kinase	>0.9999	0.4259	0.4259
	31	tRNA-binding protein	>0.9999	0.5769	0.5769
	32	hypothetical protein C1-10_57	>0.9999	0.4739	0.4739
	33	hypothetical protein C1-10_28	>0.9999	0.5317	0.5317
